# Supplementary material for: Crowdsourced benchmarking of taxonomic metagenome profilers: lessons learned from the sbv IMPROVER Microbiomics challenge
Source: BMC Genomics. 2022 Aug 30;23:624. doi: 10.1186/s12864-022-08803-2 (PMC9429340; doi:10.1186/s12864-022-08803-2)
Supplement: Supplementary file 1 — Additional file 1. [file 12864_2022_8803_MOESM1_ESM.txt]

#ABRF_MGRG_10ng
taxid	reads
1270	379257.5472
1282	379257.5472
562	788855.6981
1570	629567.5283
294	1039165.679
#ABRF_MGRG_1ng
taxid	reads
1270	331587.7358
1282	331587.7358
562	689702.4906
1570	550435.6415
294	908550.3962
#BioPool
taxid	reads
1351	37582.08
562	37582.08
1423	37582.08
1613	37582.08
1639	37582.08
28901	37582.08
287	37582.08
1280	37582.08
4932	6263.68
5207	6263.68
#BMI
taxid	reads
9606	4034394
2047	537919
28132	430335
851	53791
1303	107583
28037	107583
29466	107583
341694	46261
1261	46261
837	46261
2104	23130
#Buc12
taxid	reads
1305	50000
1308	50000
1309	50000
1313	50000
1314	50000
1334	50000
1336	50000
28449	50000
727	50000
729	50000
1304	50000
39778	50000
#CAMI_High_1
taxid	reads
74701	0.0807
756689	0.3163
180163	0.0200
227322	0.4615
331697	0.0527
421530	0.0594
142842	0.0993
466107	0.0489
54294	0.0902
143223	0.2865
158754	0.0717
263852	0.0917
889453	0.0359
29357	0.0334
906888	0.3334
265175	0.0351
351343	0.0411
35837	0.0779
114707	0.0610
83526	0.0257
115544	0.0822
299072	0.0424
45622	0.0337
435912	0.1426
76007	0.8300
91360	0.1690
438851	0.2999
875239	0.2367
447422	0.1244
180295	0.3220
563996	0.0539
279824	0.2858
575302	0.0873
990	0.0793
619805	0.2579
468058	0.1475
255519	0.0422
231440	0.7941
402884	0.0830
191564	0.1371
454048	0.0651
287990	0.0938
65401	0.0344
330227	0.0116
561365	0.0965
1278652	0.1642
72806	0.4171
1557	0.0327
1150508	0.1981
64969	0.3162
42197	0.6547
526729	0.0168
363850	0.2959
225004	0.2546
1243042	0.1083
393003	0.0651
366349	0.2622
349273	0.1599
435906	1.3331
100176	0.1135
332095	0.2926
92487	0.0709
443157	0.5003
185641	0.0970
380392	0.0888
988	0.1583
1294566	0.0351
1189325	0.0363
1080	0.0258
48467	0.6900
86796	0.1213
160236	0.0690
293890	0.8056
33954	0.0323
422297	0.0430
458711	0.1712
180311	0.0717
490570	0.4373
394732	0.1659
1387244	0.2244
76595	0.1574
51195	0.7636
182367	0.0672
65700	0.5523
185007	0.6955
158751	0.2230
45629	0.0213
57040	0.2438
253256	0.3895
435289	0.0440
344998	0.0976
44749	0.0332
53254	0.1070
188932	0.5531
51616	0.1441
28122	0.0191
29524	0.1836
176898	0.0383
745368	0.0904
262325	0.0801
509094	0.0436
428988	0.1547
289483	0.3263
591202	0.1275
420403	0.6239
1933	0.1616
47158	1.3132
184755	0.1319
496053	0.3083
213588	0.0588
71656	0.2363
104662	0.0491
568105	0.1338
36874	0.0251
291403	0.2885
223904	0.0303
148453	0.0760
1843	0.4109
293552	0.1884
129578	0.0537
480814	0.1196
394340	0.0286
237019	0.1631
171291	0.2225
41985	0.1204
387890	0.1797
49280	0.8288
1004	0.0457
100134	0.2777
91624	1.7176
1167741	1.4412
198312	0.1494
1255265	0.2342
375061	0.0353
241145	0.0725
196587	0.2388
391736	0.2058
397260	0.2656
451637	0.0298
86175	0.0704
259063	0.1333
1071583	0.3154
456330	0.4609
53444	0.0528
1259470	1.3499
43131	0.0803
321325	0.0141
109258	0.2983
424797	0.7368
270918	0.0300
696762	0.0475
292407	0.2215
36845	0.7734
96101	0.1726
446684	0.0879
170623	0.7026
1120994	0.0620
83771	0.2723
504469	0.0694
684063	0.7687
213248	0.2372
406432	0.0730
53342	0.1558
53343	0.0474
244584	0.0496
577679	0.2051
29365	0.0593
130788	0.0536
349931	0.0493
504486	0.1385
765201	0.5337
572036	0.2468
116849	0.0745
266809	0.1506
44754	0.0683
355930	0.1424
561088	0.0686
198092	0.2309
1456769	0.5293
1028	0.0217
288995	0.1200
28898	0.0590
2242	0.8693
424704	0.1403
575978	0.0073
42322	0.0515
108437	0.0353
334858	0.4412
349095	0.1744
157792	0.0327
286803	0.0857
228603	0.0578
33922	0.1280
561184	0.9192
440515	0.0173
394733	0.1004
412896	0.0289
41977	0.0218
1172533	0.4492
40571	0.0845
367474	0.0575
370622	0.2132
651661	0.4202
188872	0.0477
1037355	0.2814
1256701	1.0810
176598	0.0443
407226	0.0205
876	0.8045
348840	0.0634
429344	0.1781
172045	0.2475
82374	0.1868
48464	0.0760
103729	0.0960
374425	0.0309
1566	0.0580
103728	0.0633
57028	0.0604
897	0.9659
390806	0.2923
55210	0.1374
82688	0.0770
576117	0.2356
115783	0.0830
28454	0.1330
261392	0.3652
238991	0.1793
160791	0.7795
387889	0.2368
447593	0.2463
287609	0.2192
888	0.2585
623280	0.0243
554335	0.3463
329936	0.0790
654838	0.0075
619730	0.2962
235931	0.2651
33998	0.0921
643671	0.3360
#CAMI_High_2
taxid	reads
74701	0.0684
756689	0.5122
180163	0.0237
227322	0.2833
331697	0.0633
421530	0.0675
142842	0.0995
466107	0.0724
54294	0.1075
143223	0.2960
158754	0.1276
263852	0.1289
889453	0.1776
29357	0.1575
906888	0.2967
265175	0.0650
351343	0.2496
35837	0.0726
114707	0.0773
83526	0.0914
115544	0.0540
299072	0.0631
45622	0.6834
435912	0.1155
76007	0.4273
91360	0.1763
438851	0.1558
875239	0.2059
447422	0.0861
180295	0.1988
563996	0.0327
279824	0.2318
575302	0.0887
990	0.0757
619805	0.1652
468058	0.1041
255519	0.1520
231440	0.5625
402884	0.2452
191564	0.1202
454048	0.1274
287990	0.0771
65401	0.1055
330227	0.0451
561365	0.0998
1278652	0.1044
72806	0.2504
1557	0.1073
1150508	0.1286
64969	0.1848
42197	0.4001
526729	0.0401
363850	0.3881
225004	0.1718
1243042	0.0649
393003	0.2478
366349	0.2321
349273	0.2949
435906	0.7092
100176	0.4807
332095	0.3582
92487	0.1273
443157	0.4875
185641	0.1222
380392	0.1482
988	0.0906
1294566	0.0651
1189325	0.0498
1080	0.0482
48467	0.3590
86796	0.0972
160236	0.0402
293890	0.8189
33954	0.0393
422297	0.0735
458711	0.1328
180311	0.2453
490570	0.2765
394732	0.7598
1387244	0.1455
76595	0.1757
51195	0.4708
182367	0.0736
65700	0.4758
185007	0.4186
158751	0.1735
45629	0.1826
57040	0.1539
253256	0.1996
435289	0.0844
344998	0.0895
44749	0.0878
53254	0.0695
188932	0.2831
51616	0.1282
28122	0.0443
29524	0.2482
176898	0.0432
745368	0.0918
262325	0.0554
509094	0.0742
428988	0.2154
289483	0.7165
591202	0.0804
420403	0.3308
1933	0.1350
47158	0.9204
184755	0.0815
496053	0.3171
213588	0.0495
71656	0.1275
104662	0.0471
568105	0.0885
36874	0.0235
291403	0.1901
223904	0.0792
148453	0.0904
1843	0.8241
293552	0.1524
129578	0.0658
480814	0.1018
394340	0.0632
237019	0.1495
171291	0.2350
41985	0.2769
387890	0.1766
49280	0.4879
1004	0.1018
100134	0.2270
91624	0.9511
1167741	1.9879
198312	0.1284
1255265	0.3452
375061	0.1487
241145	0.0881
196587	0.3342
391736	0.1607
397260	0.1587
451637	0.0711
86175	0.0672
259063	0.0952
1071583	0.2690
456330	0.2751
53444	0.0762
1259470	0.9343
43131	0.0993
321325	0.0262
109258	0.4446
424797	0.3900
270918	0.0659
696762	0.2290
292407	0.1490
36845	0.7746
96101	0.1608
446684	0.1076
170623	0.6763
1120994	0.1512
83771	0.1549
504469	0.2330
684063	0.5019
213248	0.3099
406432	0.0418
53342	0.1554
53343	0.2512
244584	0.0729
577679	0.1295
29365	0.0666
130788	0.0341
349931	0.1452
504486	0.2192
765201	0.3176
572036	0.1580
116849	0.0860
266809	0.1413
44754	0.0506
355930	0.1467
561088	0.1076
198092	0.1391
1456769	0.3082
1028	0.3522
288995	0.2866
28898	0.0840
2242	0.7970
424704	0.2165
575978	0.0201
42322	0.0655
108437	0.0412
334858	0.2614
349095	0.3136
157792	0.1562
286803	0.0667
228603	0.0560
33922	0.1372
561184	0.8201
440515	0.0870
394733	0.0967
412896	0.0566
41977	0.0515
1172533	0.2841
40571	0.7666
367474	0.0419
370622	0.1315
651661	0.2476
188872	0.0364
1037355	0.3115
1256701	0.6278
176598	0.0300
407226	0.0369
876	2.8866
348840	0.0777
429344	0.3082
172045	0.1511
82374	0.5438
48464	0.0707
103729	0.1143
374425	0.0654
1566	0.1308
103728	0.1243
57028	0.1179
897	1.8646
390806	0.2162
55210	0.2300
82688	0.0821
576117	0.1471
115783	0.0900
28454	0.0710
261392	0.2061
238991	0.1031
160791	0.5109
387889	0.1374
447593	0.1965
287609	0.1308
888	0.5684
623280	0.0384
554335	0.2158
329936	0.1022
654838	0.0356
619730	0.6680
235931	0.1801
33998	0.0650
643671	0.1794
#CAMI_High_3
taxid	reads
74701	0.0830
756689	0.5349
180163	0.0389
227322	0.2547
331697	0.1291
421530	0.0601
142842	0.0799
466107	0.1684
54294	0.2189
143223	0.2870
158754	0.0947
263852	0.1179
889453	0.1405
29357	0.0964
906888	0.1946
265175	0.0506
351343	0.1339
35837	0.1629
114707	0.0583
83526	0.1414
115544	0.0663
299072	0.0543
45622	0.4010
435912	0.0764
76007	0.2640
91360	0.1172
438851	0.1738
875239	0.1416
447422	0.1181
180295	0.1610
563996	0.7307
279824	0.1601
575302	0.0558
990	0.1201
619805	0.1300
468058	0.2328
255519	0.0954
231440	0.3225
402884	0.1676
191564	0.1403
454048	0.0761
287990	0.6933
65401	0.0697
330227	0.0702
561365	0.1905
1278652	0.2265
72806	0.2554
1557	0.1429
1150508	0.1683
64969	0.1338
42197	0.2533
526729	0.0572
363850	0.2435
225004	0.2245
1243042	0.1375
393003	0.2045
366349	0.3557
349273	0.3876
435906	0.4646
100176	0.2559
332095	0.2803
92487	0.0960
443157	0.3153
185641	0.5459
380392	0.1581
988	0.1481
1294566	0.1097
1189325	0.0471
1080	0.0507
48467	0.2073
86796	0.2252
160236	0.0621
293890	0.7960
33954	0.1106
422297	0.0602
458711	0.0947
180311	0.2267
490570	0.1884
394732	0.4301
1387244	0.2093
76595	0.1369
51195	0.3686
182367	0.0676
65700	0.3644
185007	0.3328
158751	0.1141
45629	0.1701
57040	0.1286
253256	0.2741
435289	0.1190
344998	0.0813
44749	0.7693
53254	0.0769
188932	0.3503
51616	0.1535
28122	0.0839
29524	0.1656
176898	0.1372
745368	0.1059
262325	0.0427
509094	0.0455
428988	0.1858
289483	0.4158
591202	0.3318
420403	0.1805
1933	0.1547
47158	0.5010
184755	0.0785
496053	0.1849
213588	0.0389
71656	0.1036
104662	0.0609
568105	0.0975
36874	0.0476
291403	0.1201
223904	0.0583
148453	0.1141
1843	0.5620
293552	0.1645
129578	0.0681
480814	0.0708
394340	0.0517
237019	0.1447
171291	0.1541
41985	0.2681
387890	0.1059
49280	0.5802
1004	0.2099
100134	0.2460
91624	0.7907
1167741	1.4038
198312	0.1582
1255265	0.3937
375061	0.1348
241145	0.1154
196587	0.6497
391736	0.0953
397260	0.2360
451637	0.1331
86175	0.1231
259063	1.1166
1071583	0.4258
456330	0.1549
53444	0.0870
1259470	0.6771
43131	0.1056
321325	0.1008
109258	0.4543
424797	0.2735
270918	0.1449
696762	0.1490
292407	0.1751
36845	0.6354
96101	0.0878
446684	0.1081
170623	0.6550
1120994	0.1536
83771	0.1271
504469	0.1249
684063	0.3042
213248	0.4404
406432	0.0619
53342	0.1435
53343	0.1468
244584	0.0770
577679	0.1399
29365	0.0690
130788	0.0399
349931	0.0894
504486	0.1802
765201	0.3977
572036	0.1828
116849	0.1208
266809	0.1323
44754	0.0973
355930	0.3692
561088	0.0640
198092	0.4070
1456769	0.2688
1028	0.2766
288995	0.2714
28898	0.0823
2242	1.4167
424704	0.4078
575978	0.1570
42322	0.0433
108437	0.0931
334858	0.1541
349095	0.3894
157792	0.2494
286803	0.0653
228603	0.0498
33922	0.0726
561184	0.8534
440515	0.1468
394733	0.1743
412896	0.1400
41977	0.0722
1172533	0.2177
40571	0.4165
367474	0.1651
370622	0.1141
651661	0.1649
188872	0.0396
1037355	0.3160
1256701	0.6796
176598	0.1530
407226	0.0322
876	2.3343
348840	0.1377
429344	0.2324
172045	0.1747
82374	0.3366
48464	0.1611
103729	0.0732
374425	0.0376
1566	0.0913
103728	0.0923
57028	0.1658
897	1.4152
390806	0.4308
55210	0.1512
82688	0.0815
576117	0.0924
115783	0.0774
28454	0.1703
261392	0.1294
238991	0.1012
160791	0.7193
387889	0.0836
447593	0.1444
287609	0.1755
888	0.3708
623280	0.1761
554335	0.2049
329936	0.0700
654838	0.0760
619730	0.5304
235931	0.1307
33998	0.1573
643671	0.1846
#CAMI_High_4
taxid	reads
74701	0.1733
756689	0.4307
180163	0.0460
227322	0.5255
331697	0.0906
421530	0.0577
142842	0.1591
466107	0.4921
54294	0.1587
143223	0.1815
158754	0.0761
263852	0.0834
889453	0.1036
29357	0.0824
906888	0.1663
265175	0.1294
351343	0.2674
35837	0.1007
114707	0.0993
83526	0.2235
115544	0.0633
299072	0.0642
45622	0.2993
435912	0.1208
76007	0.1766
91360	0.1940
438851	0.1031
875239	0.1220
447422	0.1638
180295	0.2195
563996	0.3764
279824	0.1340
575302	0.0442
990	0.1565
619805	0.0777
468058	0.1339
255519	0.4069
231440	0.2657
402884	0.1262
191564	0.6064
454048	0.0572
287990	0.3637
65401	0.1424
330227	0.0425
561365	0.1448
1278652	0.1516
72806	0.1339
1557	0.0883
1150508	0.1941
64969	0.2219
42197	0.1566
526729	0.0658
363850	0.1262
225004	0.1223
1243042	0.1368
393003	0.1597
366349	0.4050
349273	0.5947
435906	0.2848
100176	0.7521
332095	0.1848
92487	0.1105
443157	0.9868
185641	0.3038
380392	0.1222
988	0.1514
1294566	0.0740
1189325	0.2910
1080	0.0862
48467	0.2153
86796	0.1432
160236	0.0989
293890	0.7381
33954	0.0804
422297	0.4134
458711	0.1066
180311	0.1466
490570	0.1172
394732	0.2952
1387244	1.6687
76595	0.1768
51195	0.2305
182367	0.1060
65700	0.4992
185007	0.2826
158751	0.0764
45629	0.2620
57040	0.0933
253256	0.2349
435289	0.1632
344998	0.0930
44749	0.4519
53254	0.0719
188932	0.2539
51616	0.2169
28122	0.0619
29524	0.0974
176898	0.1547
745368	0.2367
262325	0.0583
509094	0.0535
428988	0.1138
289483	0.2561
591202	0.1864
420403	0.2425
1933	0.1434
47158	0.2630
184755	0.0890
496053	0.3326
213588	0.1027
71656	0.0733
104662	0.0561
568105	0.7485
36874	0.0854
291403	0.1466
223904	0.0575
148453	0.1418
1843	0.4572
293552	0.1833
129578	0.0821
480814	0.0952
394340	0.1522
237019	0.1301
171291	0.0973
41985	0.6237
387890	0.0967
49280	0.6108
1004	0.2034
100134	0.1911
91624	0.5683
1167741	1.2939
198312	0.1571
1255265	0.3359
375061	0.1168
241145	0.0800
196587	0.4740
391736	0.0775
397260	0.1455
451637	0.1632
86175	0.1751
259063	0.8472
1071583	0.6409
456330	0.2724
53444	0.0710
1259470	0.6662
43131	0.1112
321325	0.1141
109258	0.6661
424797	0.2115
270918	0.2031
696762	0.1476
292407	0.1876
36845	0.4470
96101	0.4118
446684	0.1082
170623	1.3420
1120994	0.1374
83771	0.0777
504469	0.1005
684063	0.5053
213248	0.4594
406432	0.1590
53342	0.1276
53343	0.1204
244584	0.0533
577679	0.1099
29365	0.1071
130788	0.0679
349931	0.0781
504486	0.1237
765201	0.2533
572036	0.1769
116849	0.1154
266809	0.1397
44754	0.0573
355930	0.2235
561088	0.0470
198092	0.2870
1456769	0.4132
1028	0.1974
288995	0.1605
28898	0.0651
2242	1.2853
424704	0.2987
575978	0.0927
42322	0.0530
108437	0.0687
334858	0.1376
349095	0.2070
157792	0.1681
286803	0.0630
228603	0.0918
33922	0.0550
561184	0.6588
440515	0.1111
394733	0.1693
412896	0.1506
41977	0.0971
1172533	0.1297
40571	0.2273
367474	0.0885
370622	0.0637
651661	0.2083
188872	0.0954
1037355	0.2645
1256701	0.3927
176598	0.1883
407226	0.0961
876	1.6480
348840	0.5821
429344	0.1211
172045	0.1014
82374	0.2997
48464	0.0898
103729	0.2267
374425	0.0934
1566	0.0527
103728	0.3064
57028	0.0865
897	1.0681
390806	0.3191
55210	0.0843
82688	0.1494
576117	0.8487
115783	0.0514
28454	0.1231
261392	0.1120
238991	0.1375
160791	0.7969
387889	0.0892
447593	0.1406
287609	0.1119
888	0.2716
623280	0.1420
554335	0.3598
329936	0.0448
654838	0.1057
619730	0.3061
235931	0.4282
33998	0.1420
643671	0.1348
#CAMI_High_5
taxid	reads
74701	0.1279
756689	0.5556
180163	0.0533
227322	0.5674
331697	0.1443
421530	0.0820
142842	0.2126
466107	0.3737
54294	0.1511
143223	0.3262
158754	0.1201
263852	0.0719
889453	0.0908
29357	0.0622
906888	0.1601
265175	0.1147
351343	0.2001
35837	0.0765
114707	0.0950
83526	0.1845
115544	0.2303
299072	0.0441
45622	0.1670
435912	0.3126
76007	0.1124
91360	0.1367
438851	0.1738
875239	0.1123
447422	0.1196
180295	0.1677
563996	0.2166
279824	0.2730
575302	0.0590
990	0.1175
619805	0.5949
468058	0.1049
255519	0.3513
231440	0.1704
402884	0.1290
191564	0.4507
454048	0.4151
287990	0.2412
65401	0.0878
330227	0.0619
561365	0.0889
1278652	0.1030
72806	0.0785
1557	0.1750
1150508	0.2031
64969	0.1361
42197	0.1305
526729	0.1025
363850	0.0776
225004	0.1603
1243042	0.0851
393003	0.1509
366349	0.4496
349273	0.7919
435906	0.3370
100176	0.4719
332095	0.1101
92487	0.1087
443157	0.5922
185641	0.1696
380392	0.0993
988	0.0875
1294566	0.2227
1189325	0.1788
1080	0.1695
48467	0.1658
86796	0.0847
160236	0.0927
293890	0.6958
33954	0.0988
422297	0.2296
458711	0.0791
180311	0.0845
490570	0.1107
394732	0.1864
1387244	0.9551
76595	0.1076
51195	0.1448
182367	0.1086
65700	0.4246
185007	0.3642
158751	0.1137
45629	0.1942
57040	0.0947
253256	0.1611
435289	0.0890
344998	0.0609
44749	0.2603
53254	0.1813
188932	0.1562
51616	0.1286
28122	0.0939
29524	0.1163
176898	0.1452
745368	0.1588
262325	0.0480
509094	0.2955
428988	0.0947
289483	0.2592
591202	0.1047
420403	0.1764
1933	0.1282
47158	0.2616
184755	0.0615
496053	0.2167
213588	0.0852
71656	0.1700
104662	0.2086
568105	0.4299
36874	0.0596
291403	0.1068
223904	0.1189
148453	0.1389
1843	0.5064
293552	0.2033
129578	0.0649
480814	0.0731
394340	0.2629
237019	0.1598
171291	0.3262
41985	0.3658
387890	0.1834
49280	0.6777
1004	0.1411
100134	0.1284
91624	0.3319
1167741	0.8544
198312	0.0965
1255265	0.2363
375061	0.2995
241145	0.0688
196587	0.4211
391736	0.2076
397260	0.1578
451637	0.1092
86175	0.1607
259063	0.4662
1071583	0.6634
456330	0.2017
53444	0.1032
1259470	0.4057
43131	0.0763
321325	0.0774
109258	1.1991
424797	0.2191
270918	0.2754
696762	0.1270
292407	0.1141
36845	0.5720
96101	0.4297
446684	0.1202
170623	1.0123
1120994	0.1010
83771	0.1776
504469	0.1896
684063	0.2964
213248	0.6314
406432	0.1641
53342	0.1295
53343	0.0814
244584	0.0562
577679	0.1696
29365	0.1237
130788	0.0530
349931	0.1667
504486	0.1794
765201	0.2349
572036	0.1454
116849	0.1039
266809	0.1407
44754	0.2610
355930	0.1455
561088	0.1115
198092	0.2410
1456769	0.3051
1028	0.2163
288995	0.1741
28898	0.1092
2242	1.4990
424704	0.1704
575978	0.0889
42322	0.0394
108437	0.0609
334858	0.3021
349095	0.1677
157792	0.1871
286803	0.0606
228603	0.1022
33922	0.0547
561184	0.5382
440515	0.1498
394733	0.1505
412896	0.1185
41977	0.0545
1172533	0.1724
40571	0.1578
367474	0.0665
370622	0.0999
651661	0.1591
188872	0.1221
1037355	0.2168
1256701	0.2849
176598	0.1452
407226	0.1828
876	1.7390
348840	0.3982
429344	0.0738
172045	0.1383
82374	0.3396
48464	0.0644
103729	0.1311
374425	0.0668
1566	0.0762
103728	0.1817
57028	0.0576
897	1.2859
390806	0.2466
55210	0.1389
82688	0.2235
576117	0.4742
115783	0.0618
28454	0.0850
261392	0.0687
238991	0.2978
160791	0.7801
387889	0.1058
447593	0.1573
287609	0.1646
888	0.1688
623280	0.1991
554335	0.2199
329936	0.0618
654838	0.1105
619730	0.3363
235931	0.2355
33998	0.2055
643671	0.1178
#CAMI_Toy_0
taxid	reads
66219	0.0
1581061	0.0
712710	0.0
237576	0.0
457388	0.0
36874	0.0
387090	0.0
1798168	0.0
1562970	0.0
1468449	0.0
1851429	0.0562
457393	0.0
1798186	0.0
84026	0.0
84030	0.0
1099853	0.0
1679444	0.0
180311	0.0
1095771	0.0
1816676	0.0
329854	0.0
303241	0.0
742723	0.0
47246	0.0
1501329	0.0
1501332	0.0187
1642646	0.0
1806509	0.0
596152	0.0
450746	0.0
53442	0.15
53443	1.537
1392836	0.0
288965	0.0
288966	0.0
1574263	0.0
210	0.0
28901	0.0187
248039	0.0
626930	0.0
626932	0.0
301301	0.0
626935	0.0
626937	0.0
46124	0.0
467210	0.0
33035	0.0
338188	0.0
796942	0.0
264463	0.0
712976	0.0
33043	0.0
47678	0.0
712991	0.0
43305	0.0187
555313	0.0
1792306	0.0
457387	0.0
239935	0.0937
69960	0.0
1702221	0.0
2382	0.0
665937	0.0
358743	0.0
204516	0.0
76122	0.0
665949	0.0
665950	0.0
665951	0.0
665956	0.0
1679721	0.0
57706	0.0
88431	0.0
634436	0.0
2025876	0.0
1298855	0.0
1200557	0.0
303541	0.0
580026	0.0
154046	0.0
1627893	0.0
168384	0.0
997829	0.0
82374	0.0
51663	0.0
258515	0.0
410072	0.0
33871	0.0
1432052	0.0
1673717	0.0
137721	0.0
1714682	8.0037
111105	0.0
137733	0.0
340486	0.0
1796616	0.0187
1796620	0.0
649756	0.0
1499682	0.0
1712675	0.0562
652721	0.0
397865	0.0
147207	0.2249
392416	1.2356
322095	0.0
562	0.0
1739319	0.0
39483	0.0
39484	0.0
39486	0.0
39491	0.0
39498	0.0
387661	0.0
1200721	0.0
469586	0.0
469587	0.0
166485	0.0
166486	0.0
469591	0.0
469592	0.0187
469593	0.0
1761883	0.0
1761889	0.001
47715	0.2132
1200747	0.0
889453	0.0
1200751	0.0
174709	0.0
418240	0.0
1739394	0.0
244362	0.3374
385682	0.0
936595	0.0
160404	0.0562
1780376	0.0
1280665	0.0
47770	0.0187
1280667	0.0
1903263	0.0187
1280672	0.0
1280673	0.0
1168034	0.0
658083	0.0187
1280676	0.0
658085	0.0
658086	0.0
658087	0.0
1280680	0.0
658089	0.0
1280682	0.0
29355	0.0
1280684	0.0
1280685	0.0
1280686	0.0
185007	0.0
185008	0.0937
29361	0.3749
457394	0.0
457395	0.0
29364	0.0
2741	0.0
1352374	0.0
29370	0.0
2748	0.0
1841855	0.0
1473216	0.0
393921	0.0
1739459	0.0
1841867	0.0
426701	0.0
457422	0.0
1737424	0.0
226010	0.0
674529	0.0
60133	0.0
1739496	0.0
28114	0.0
2018038	0.0
1280671	1.1809
1739517	0.0
1739520	0.0
1776391	0.0
1739529	0.0
152331	0.0134
109327	0.0
1686296	0.0
37658	0.0
45851	0.0
28123	0.0
817	0.0145
1745713	0.0
818	0.0
820	0.0
821	0.075
823	0.0
291644	0.0
291645	0.0
831	0.075
837	0.0375
839	0.0
840	0.0
1078089	0.0
1078090	0.0
1078091	0.0
1235792	0.0
1235793	0.0
29524	0.0
1235797	0.0
1235798	0.0
1235799	0.0
1235800	0.0
1235803	0.0
877406	0.0145
397287	0.0
28134	0.0
1686376	0.0
29546	0.0
876	0.0
877421	1.0684
879	0.0
28136	0.0
82803	0.0
1235835	0.0
1515	0.0
907	0.0
371601	0.0
501571	0.0
357276	0.0
1424294	0.0
1078087	0.1125
1131336	0.0
1917876	0.0
1917878	0.0
1761780	0.0
1917883	0.0
959	0.0
1907654	0.0
1907658	0.0
1907659	0.0
185293	0.0
1852366	0.0
1852370	0.0
1673721	0.0
1520804	0.0
43995	0.0
1852381	0.0
1852383	0.0
474960	0.0
1852386	0.0
89059	0.0
80869	0.0
1520807	0.0
197614	0.0
35825	0.0
35830	0.0
259063	0.0
41976	0.0
35833	0.0
853	0.0562
246787	0.0
637971	0.0
310297	0.0
140314	0.0
310300	0.0
1589	0.0
1037355	0.0
1473580	0.0
46125	0.0
29360	0.0
1944636	0.0
1944639	0.0
89153	0.0
1549	0.0
633701	0.0
287844	0.0
328812	0.0
328813	0.0
328814	0.0
148604	0.0
46206	0.0
1870987	0.0
46228	0.0
1520801	0.0
1520802	0.0
1805476	0.0042
1871013	0.0
1871015	0.0
1520808	0.0
1520809	0.0
1871018	0.0
1520811	0.0
1520812	0.0
1871021	0.0
1520815	0.0
408753	0.0
1520819	0.0
1520820	0.0
1520821	0.0
1520822	0.0
1520823	0.0
1520825	0.0
1520826	0.0
1520827	0.0
1520830	0.0
1739298	0.0
1297617	0.0
1834196	0.0
1834198	0.0748
1834200	0.0
109790	0.8435
658655	0.0
658656	0.0
658657	0.0
556258	0.0
341220	0.0
658661	0.0
658662	0.0
658665	0.0
1261	0.0
556270	0.0375
1264	0.0
1265	0.0751
164393	0.0
1658108	0.0
1658112	0.0
1520805	0.0
437507	0.0
290052	0.0187
1484053	0.0
189723	0.0
351091	0.0
83231	0.0
1313	0.0
1619234	0.0
77095	0.0
1322	0.0
1408305	0.0
1408306	0.0
1410611	0.0
1408309	0.0
1408311	0.0
1408312	0.0
165179	0.0
1408319	0.0
1408320	0.0
1408321	0.0
1408322	0.0
1408323	0.0
1408324	0.0
1351	0.0
1352	0.0
1358	0.0
52560	0.0
140626	0.0602
1470350	0.0
1297750	0.0
1254	0.0
386414	0.0
1597	0.0
105841	0.0
95605	0.0
341225	0.0
1574265	0.0
116090	0.0
1599	0.075
28038	0.0
1601	0.0053
28051	0.0
28052	0.0
439703	0.0602
1410628	0.0
1465754	0.0
652706	0.0
1703332	0.0
1606	0.0
46503	0.0
46506	0.0
652716	0.0
1410632	0.0
626933	0.0
552398	0.0
28111	0.0
28112	0.0
574930	0.0
28115	0.0
28116	0.0187
28117	0.0
28118	0.0
1496	0.0
169435	0.0
28125	0.0
28126	0.0138
28128	0.0
28129	0.0
28130	0.0
28131	0.0
28132	0.0
1510	0.0
28135	0.0
1512	0.0
142588	0.0
28139	0.0
1521	0.0
671218	0.0
1526	0.0
1527	0.0
1531	0.15
1532	0.0522
1535	0.0187
1280	0.5623
454154	0.0
454155	0.0
1588748	0.0
1588749	0.0
1561	0.0
1750560	0.0
671266	0.0
671267	0.0
470565	0.0
1725361	0.0
722472	0.0
267818	0.0
1579	0.0
1580	0.0
1582	57.3008
1584	0.0
1410610	0.0
1587	23.7316
1410613	0.0
1590	0.0375
333367	0.0375
1410616	0.0
1410617	0.0
1596	0.0
1410621	0.0
1410622	0.2812
1410623	0.0
1410625	0.0
1410626	0.0
1603	0.0
1604	0.0
1410630	0.0
40519	0.0
40520	0.0
1610	0.0
1613	0.1312
1410638	0.2062
1226322	0.0
1226323	0.0
1226324	0.0
33038	0.0
1622	0.0
1624	0.0679
33039	0.0
1630	0.0
208479	0.0
1130080	0.0
1648	0.0
689781	0.0
1917887	0.0
589437	0.0
1200749	0.0
1496722	0.0
134821	0.0
258723	0.0
390842	0.0
35787	0.0
1735	0.0
1736	0.0
44749	0.0
1898203	0.0
390877	0.0
925409	0.0
693988	0.0
415015	0.0
61171	0.0
712437	0.0
487174	0.0
487175	0.0
1598	0.0326
438033	0.0
712469	0.0
93974	0.0
28446	0.0
100134	0.0
108328	0.0
43997	0.0
1572656	0.0
177972	0.0
214851	0.0
214853	0.0
1855302	0.0187
585543	0.0
214856	0.2062
253239	0.0
469589	0.0
100176	0.0
563031	0.0
1339243	0.0
1118061	0.0
1855342	0.0
1855343	0.0
1855344	0.0
528244	0.0
1339253	0.0
460384	0.0
65403	0.0
281920	0.0
1720195	0.0
1736583	0.0187
1855374	0.0
1855375	0.0
1855376	0.0
1280664	0.0
1470355	0.0
745368	0.0
2002841	0.0
1855396	0.0
1855397	0.0
1855399	0.0
1855400	0.0
468911	0.0375
94132	0.0
165813	0.0
1288121	0.0
1263547	0.0
33959	0.5484
292800	0.0
180164	0.0
658081	0.0
1218508	0.0375
658082	0.0
29347	0.0
425941	0.0
376804	0.0
1280678	0.0
376806	0.0042
1650663	0.0
397288	0.0
397290	0.0
397291	0.0
1720300	0.0
42322	0.0
658088	0.0
1280681	0.0
563193	0.0
655355	0.0
1720317	0.0
1495039	0.0
#CAMI_Toy_10
taxid	reads
66219	0.0
1581061	0.0966
712710	0.0
237576	0.0
457388	0.0
36874	0.0
387090	0.0
1798168	0.0
1562970	0.0
1468449	0.0
1851429	0.0
457393	0.0
1798186	0.0
84026	0.0
84030	0.0
1099853	0.0
1679444	0.0
180311	0.1932
1095771	0.0
1816676	0.0
329854	0.0
303241	0.0966
742723	0.3092
47246	0.0
1501329	0.0
1501332	0.0193
1642646	0.0
1806509	0.0
596152	0.1159
450746	0.0
53442	0.0
53443	1.3527
1392836	0.0
288965	0.0
288966	0.0
1574263	0.0
210	0.0
28901	0.0
248039	0.0
626930	0.0
626932	0.0
301301	0.0
626935	0.0
626937	0.0386
46124	0.0
467210	0.0
33035	0.2043
338188	0.0
796942	0.0
264463	0.0
712976	0.0
33043	0.0
47678	0.0
712991	0.0
43305	0.0
555313	0.0
1792306	0.0
457387	0.0
239935	1.1981
69960	0.0
1702221	0.0
2382	0.0
665937	0.058
358743	0.0193
204516	0.0
76122	0.0
665949	0.0
665950	0.0278
665951	0.0
665956	0.0
1679721	0.0
57706	0.0
88431	0.0
634436	0.0
2025876	0.0
1298855	0.0386
1200557	0.0
303541	0.0966
580026	3.5797
154046	0.0193
1627893	0.0386
168384	0.1159
997829	0.0
82374	0.0
51663	0.0
258515	0.0
410072	0.0513
33871	0.0193
1432052	0.0
1673717	0.0
137721	0.0
1714682	28.4831
111105	0.0057
137733	0.0
340486	0.0
1796616	0.0
1796620	0.0661
649756	0.0
1499682	0.0
1712675	0.0
652721	0.0
397865	0.0
147207	0.0
392416	0.4147
322095	0.0
562	0.0
1739319	0.0
39483	0.0
39484	0.0185
39486	0.0
39491	0.1135
39498	0.0
387661	0.0
1200721	0.0
469586	0.0
469587	0.0
166485	0.0
166486	0.0
469591	0.0
469592	0.0
469593	0.0
1761883	0.0
1761889	0.0
47715	0.3587
1200747	0.0
889453	0.0
1200751	0.7536
174709	0.0
418240	0.0
1739394	0.0386
244362	0.0
385682	0.0
936595	0.0
160404	0.1159
1780376	0.0
1280665	2.0483
47770	0.0386
1280667	0.0
1903263	0.1932
1280672	0.0
1280673	0.0
1168034	0.0
658083	0.0
1280676	0.0
658085	0.0
658086	0.0
658087	0.0
1280680	0.0
658089	0.0
1280682	0.0
29355	0.0
1280684	0.0
1280685	0.0
1280686	0.0
185007	0.0
185008	0.0966
29361	0.0
457394	0.0
457395	0.0
29364	0.0
2741	0.0
1352374	0.0
29370	0.0
2748	0.058
1841855	0.0
1473216	0.0
393921	0.0
1739459	0.0
1841867	0.0
426701	0.005
457422	0.0
1737424	0.0
226010	0.0
674529	0.0
60133	0.0
1739496	0.0
28114	0.0
2018038	0.0
1280671	0.0
[truncated: 237,806 more rows]
[truncated: 3 more columns]
