# Supplementary material for: Crowdsourced benchmarking of taxonomic metagenome profilers: lessons learned from the sbv IMPROVER Microbiomics challenge
Source: BMC Genomics. 2022 Aug 30;23:624. doi: 10.1186/s12864-022-08803-2 (PMC9429340; doi:10.1186/s12864-022-08803-2)
Supplement: Supplementary file 2 — Additional file 2. [file 12864_2022_8803_MOESM2_ESM.xlsx]

## Sheet: A
Summary of the analysis of the impact on Kraken’s performance of the factors used in different combinations by the top three best pipelines			Summary of the analysis of the impact on Kraken’s performance of the factors used in different combinations by the top three best pipelines
Combination	Tool	QC Read Filtering-Cleaning	Reference Database — NCBI Taxonomy File 14-07-2017	Used in the analysis
LB_NF_B	Kraken/Bracken (B)	NO (NF)	Latest Bacterial (April 23rd 2019; LB)	YES
LB_F_B	Kraken/Bracken (B)	YES (F)	Latest Bacterial (April 23rd 2019; LB)	YES
MCB_NF_B	Kraken/Bracken (B)	NO (NF)	Microbiomics Challenge Bacterial (14-07-2017; MCB)	NO
MCB_F_B	Kraken/Bracken (B)	YES (F)	Microbiomics Challenge Bacterial (14-07-2017; MCB)	YES
MCF_NF_B	Kraken/Bracken (B)	NO (NF)	Microbiomics Challenge Full (14-07-2017; MCF)	NO
MCF_F_B	Kraken/Bracken (B)	YES (F)	Microbiomics Challenge Full (14-07-2017; MCF )	YES
MCF_NF_K	Kraken (K)	NO (NF)	Microbiomics Challenge Full (14-07-2017; MCF )	NO
MCF_F_K	Kraken (K)	YES (F)	Microbiomics Challenge Full (14-07-2017; MCF )	YES
				were not used in the analysis

## Sheet: B
Description of the benchmarking datasets for the challenge and extended analysis	Description of the datasets used for the extended benchmarking analysis
Shotgun metagenomic datasets	Datasets group	Organisms	Reads distribution	Real (=in vitro)/simulated (in silico)	Mimicking microbiome composition from	Layout	Instrument	Read length	Number of reads	Data size in MB	Number of files	Link to data	Original file format	Reference
FW_in_silico_100	FW_in_silico	12	Equal (1X) coverage	in silico	Fresh water	PAIRED	MetaSim read simulator, no error model useed	100	742550	79.8	1	https://www.mg-rast.org/mgmain.html?mgpage=download&metagenome=mgm4545483.3	fna (fasta, both reads in one file)	10.1186/s12859-015-0788-5.
FW_in_silico_250	FW_in_silico	12	Equal (1X) coverage	in silico	Fresh water	PAIRED	MetaSim read simulator, no error model useed	250	297020	74.9	1	https://www.mg-rast.org/mgmain.html?mgpage=download&metagenome=mgm4548385.3	fna (fasta, both reads in one file)	10.1186/s12859-015-0788-5.
FW in vitro	FW_in_vitro	12	DNA mixed in equal concentrations (does not emply even abundances)	in vitro	Fresh water	SINGLE	MiSeq	~223	300969	67.4	1	https://www.mg-rast.org/mgmain.html?mgpage=download&metagenome=mgm4545485.3	fna (fasta, both reads in one file)	10.1186/s12859-015-0788-5.
BioPool	BioPool	10	Mixure is performed to achieve particular GC content	in vitro	Random	PAIRED	Illumina	301	313184	134	2	https://ftp-private.ncbi.nlm.nih.gov/nist-immsa/IMMSA/	fastq.gz	10.1101/156919
ABRF_MGRG_1ng	ABRF	5	DNA of organisms mixed in equimolar concentrations	in vitro	Random	PAIRED	Illumina HiSeq4000	301	2811864	631	2	https://ftp-private.ncbi.nlm.nih.gov/nist-immsa/IMMSA/	fastq.gz	10.1101/156920
ABRF_MGRG_10ng	ABRF	5	DNA of organisms mixed in equimolar concentrations	in vitro	Random	PAIRED	Illumina HiSeq4000	301	3216104	721	2	https://ftp-private.ncbi.nlm.nih.gov/nist-immsa/IMMSA/	fastq.gz	10.1101/156921
HMP_even_454	HMP_even	22	Even coverage of 16S gene	in vitro	Gut	SINGLE	454 GS FLX Titanium	~534.2	1386198	1000	1	https://trace.ncbi.nlm.nih.gov/Traces/sra/?run=SRR072233	fastq.gz	10.1101/156922
HMP_even_Illumina	HMP_even	22	Even coverage of 16S gene	in vitro	Gut	SINGLE	Illumina Genome Analyzer II	75	6562065	332.4	1	https://trace.ncbi.nlm.nih.gov/Traces/sra/?run=SRR172902	fastq.gz	10.1101/156923
BMI	BMI	11	Relative abundance follow exponential distribution	in silico	Saliva	SINGLE	Custom R script, Illumina error model	100	5541101	204	1	https://ftp-private.ncbi.nlm.nih.gov/nist-immsa/IMMSA/ original web site is not available	fasta.gz	10.1101/156924
Buc12	Buc13	12	Even distribution of reads numbers	in silico	Buckle	SINGLE	ART simulator, default error and quality base prof	100	600000	37	1	https://ftp-private.ncbi.nlm.nih.gov/nist-immsa/IMMSA/	fq.gz	10.1101/156925
CParMed48	CParMed48	48	Even distribution of reads numbers	in silico	Park	SINGLE	ART simulator, default error and quality base prof	100	1200000	74	1	https://ftp-private.ncbi.nlm.nih.gov/nist-immsa/IMMSA/	fq.gz	10.1101/156926
Gut20	Gut21	20	Even distribution of reads numbers	in silico	Gut	SINGLE	ART simulator, default error and quality base prof	100	500000	30	1	https://ftp-private.ncbi.nlm.nih.gov/nist-immsa/IMMSA/	fq.gz	10.1101/156927
Hous31 (hous1)	Hous31	31	Even distribution of reads numbers	in silico	Hous	SINGLE	ART simulator, default error and quality base prof	100	750000	46	1	https://ftp-private.ncbi.nlm.nih.gov/nist-immsa/IMMSA/	fq.gz	10.1101/156928
Soil50	Soil51	50	Even distribution of reads numbers	in silico	Soil	SINGLE	ART simulator, default error and quality base prof	100	2500000	154	1	https://ftp-private.ncbi.nlm.nih.gov/nist-immsa/IMMSA/	fq.gz	10.1101/156929
Next Seq	Next Seq	13	DNA of organisms mixed in equimolar concentrations	in vitro	Food	PAIRED	Illumina NextSeq 500	151	8896684	2000	2	https://trace.ncbi.nlm.nih.gov/Traces/sra/sra.cgi?run=ERR2286741	fastq	10.1186/s40168-018-0437-1
NYCSM20	NYCSM21	20	Even distribution of reads numbers	in silico	Subway	SINGLE	ART simulator, default error and quality base prof	100	500000	31	1	https://ftp-private.ncbi.nlm.nih.gov/nist-immsa/IMMSA/	fq.gz	10.1101/156929
CAMI_HIGH_1	CAMI High	242	Log-normal distribution of abundances	in silico	Random	PAIRED	Illumina HiSeq Simulated reads	150	49905935	75000	1	https://data.cami-challenge.org/participate	fq.gz	10.1038/nmeth.4458
CAMI_HIGH_2	CAMI High	242	Log-normal distribution of abundances	in silico	Random	PAIRED	Illumina HiSeq Simulated reads	150	49904227		1	https://data.cami-challenge.org/participate	fq.gz	10.1038/nmeth.4459
CAMI_HIGH_3	CAMI High	242	Log-normal distribution of abundances	in silico	Random	PAIRED	Illumina HiSeq Simulated reads	150	49904607		1	https://data.cami-challenge.org/participate	fq.gz	10.1038/nmeth.4460
CAMI_HIGH_4	CAMI High	242	Log-normal distribution of abundances	in silico	Random	PAIRED	Illumina HiSeq Simulated reads	150	49902503		1	https://data.cami-challenge.org/participate	fq.gz	10.1038/nmeth.4461
CAMI_HIGH_5	CAMI High	242	Log-normal distribution of abundances	in silico	Random	PAIRED	Illumina HiSeq Simulated reads	150	49901796		1	https://data.cami-challenge.org/participate	fq.gz	10.1038/nmeth.4462
CAMI_Toy_0	CAMI Toy	550	Reads distribution based on real community profile	in silico	Gut	PAIRED	Illumina HiSeq Simulated reads	150	16585160	320000	1	https://data.cami-challenge.org/participate	fq.gz	10.1038/nmeth.4463
CAMI_Toy_1	CAMI Toy	550	Reads distribution based on real community profile	in silico	Gut	PAIRED	Illumina HiSeq Simulated reads	150	16635027		1	https://data.cami-challenge.org/participate	fq.gz	10.1038/nmeth.4464
CAMI_Toy_2	CAMI Toy	550	Reads distribution based on real community profile	in silico	Gut	PAIRED	Illumina HiSeq Simulated reads	150	16582964		1	https://data.cami-challenge.org/participate	fq.gz	10.1038/nmeth.4465
CAMI_Toy_3	CAMI Toy	550	Reads distribution based on real community profile	in silico	Gut	PAIRED	Illumina HiSeq Simulated reads	150	16562587		1	https://data.cami-challenge.org/participate	fq.gz	10.1038/nmeth.4466
CAMI_Toy_4	CAMI Toy	550	Reads distribution based on real community profile	in silico	Gut	PAIRED	Illumina HiSeq Simulated reads	150	16579174		1	https://data.cami-challenge.org/participate	fq.gz	10.1038/nmeth.4467
CAMI_Toy_5	CAMI Toy	550	Reads distribution based on real community profile	in silico	Gut	PAIRED	Illumina HiSeq Simulated reads	150	16521268		1	https://data.cami-challenge.org/participate	fq.gz	10.1038/nmeth.4468
CAMI_Toy_6	CAMI Toy	550	Reads distribution based on real community profile	in silico	Gut	PAIRED	Illumina HiSeq Simulated reads	150	16549228		1	https://data.cami-challenge.org/participate	fq.gz	10.1038/nmeth.4469
CAMI_Toy_7	CAMI Toy	550	Reads distribution based on real community profile	in silico	Gut	PAIRED	Illumina HiSeq Simulated reads	150	16574705		1	https://data.cami-challenge.org/participate	fq.gz	10.1038/nmeth.4470
CAMI_Toy_8	CAMI Toy	550	Reads distribution based on real community profile	in silico	Gut	PAIRED	Illumina HiSeq Simulated reads	150	16560730		1	https://data.cami-challenge.org/participate	fq.gz	10.1038/nmeth.4471
CAMI_Toy_9	CAMI Toy	550	Reads distribution based on real community profile	in silico	Gut	PAIRED	Illumina HiSeq Simulated reads	150	16564608		1	https://data.cami-challenge.org/participate	fq.gz	10.1038/nmeth.4472
CAMI_Toy_10	CAMI Toy	550	Reads distribution based on real community profile	in silico	Gut	PAIRED	Illumina HiSeq Simulated reads	150	16593685		1	https://data.cami-challenge.org/participate	fq.gz	10.1038/nmeth.4473
CAMI_Toy_11	CAMI Toy	550	Reads distribution based on real community profile	in silico	Gut	PAIRED	Illumina HiSeq Simulated reads	150	16634224		1	https://data.cami-challenge.org/participate	fq.gz	10.1038/nmeth.4474
CAMI_Toy_12	CAMI Toy	550	Reads distribution based on real community profile	in silico	Gut	PAIRED	Illumina HiSeq Simulated reads	150	16610967		1	https://data.cami-challenge.org/participate	fq.gz	10.1038/nmeth.4475
CAMI_Toy_13	CAMI Toy	550	Reads distribution based on real community profile	in silico	Gut	PAIRED	Illumina HiSeq Simulated reads	150	16592386		1	https://data.cami-challenge.org/participate	fq.gz	10.1038/nmeth.4476
CAMI_Toy_14	CAMI Toy	550	Reads distribution based on real community profile	in silico	Gut	PAIRED	Illumina HiSeq Simulated reads	150	16639932		1	https://data.cami-challenge.org/participate	fq.gz	10.1038/nmeth.4477
CAMI_Toy_15	CAMI Toy	550	Reads distribution based on real community profile	in silico	Gut	PAIRED	Illumina HiSeq Simulated reads	150	16620114		1	https://data.cami-challenge.org/participate	fq.gz	10.1038/nmeth.4478
CAMI_Toy_16	CAMI Toy	550	Reads distribution based on real community profile	in silico	Gut	PAIRED	Illumina HiSeq Simulated reads	150	16585774		1	https://data.cami-challenge.org/participate	fq.gz	10.1038/nmeth.4479
CAMI_Toy_17	CAMI Toy	550	Reads distribution based on real community profile	in silico	Gut	PAIRED	Illumina HiSeq Simulated reads	150	16628971		1	https://data.cami-challenge.org/participate	fq.gz	10.1038/nmeth.4480
CAMI_Toy_18	CAMI Toy	550	Reads distribution based on real community profile	in silico	Gut	PAIRED	Illumina HiSeq Simulated reads	150	16596193		1	https://data.cami-challenge.org/participate	fq.gz	10.1038/nmeth.4481
CAMI_Toy_19	CAMI Toy	550	Reads distribution based on real community profile	in silico	Gut	PAIRED	Illumina HiSeq Simulated reads	150	16631346		1	https://data.cami-challenge.org/participate	fq.gz	10.1038/nmeth.4482
CAMI_Toy_20	CAMI Toy	550	Reads distribution based on real community profile	in silico	Gut	PAIRED	Illumina HiSeq Simulated reads	150	16618344		1	https://data.cami-challenge.org/participate	fq.gz	10.1038/nmeth.4483
CAMI_Toy_21	CAMI Toy	550	Reads distribution based on real community profile	in silico	Gut	PAIRED	Illumina HiSeq Simulated reads	150	16615947		1	https://data.cami-challenge.org/participate	fq.gz	10.1038/nmeth.4484
CAMI_Toy_22	CAMI Toy	550	Reads distribution based on real community profile	in silico	Gut	PAIRED	Illumina HiSeq Simulated reads	150	16628943		1	https://data.cami-challenge.org/participate	fq.gz	10.1038/nmeth.4485
CAMI_Toy_23	CAMI Toy	550	Reads distribution based on real community profile	in silico	Gut	PAIRED	Illumina HiSeq Simulated reads	150	16602206		1	https://data.cami-challenge.org/participate	fq.gz	10.1038/nmeth.4486
CAMI_Toy_24	CAMI Toy	550	Reads distribution based on real community profile	in silico	Gut	PAIRED	Illumina HiSeq Simulated reads	150	16636333		1	https://data.cami-challenge.org/participate	fq.gz	10.1038/nmeth.4487
CAMI_Toy_25	CAMI Toy	550	Reads distribution based on real community profile	in silico	Gut	PAIRED	Illumina HiSeq Simulated reads	150	16627810		1	https://data.cami-challenge.org/participate	fq.gz	10.1038/nmeth.4488
CAMI_Toy_26	CAMI Toy	550	Reads distribution based on real community profile	in silico	Gut	PAIRED	Illumina HiSeq Simulated reads	150	16608476		1	https://data.cami-challenge.org/participate	fq.gz	10.1038/nmeth.4489
CAMI_Toy_27	CAMI Toy	550	Reads distribution based on real community profile	in silico	Gut	PAIRED	Illumina HiSeq Simulated reads	150	16628153		1	https://data.cami-challenge.org/participate	fq.gz	10.1038/nmeth.4490
CAMI_Toy_28	CAMI Toy	550	Reads distribution based on real community profile	in silico	Gut	PAIRED	Illumina HiSeq Simulated reads	150	16617300		1	https://data.cami-challenge.org/participate	fq.gz	10.1038/nmeth.4491
CAMI_Toy_29	CAMI Toy	550	Reads distribution based on real community profile	in silico	Gut	PAIRED	Illumina HiSeq Simulated reads	150	16604974		1	https://data.cami-challenge.org/participate	fq.gz	10.1038/nmeth.4492
CAMI_Toy_30	CAMI Toy	550	Reads distribution based on real community profile	in silico	Gut	PAIRED	Illumina HiSeq Simulated reads	150	16641867		1	https://data.cami-challenge.org/participate	fq.gz	10.1038/nmeth.4493
CAMI_Toy_31	CAMI Toy	550	Reads distribution based on real community profile	in silico	Gut	PAIRED	Illumina HiSeq Simulated reads	150	16632438		1	https://data.cami-challenge.org/participate	fq.gz	10.1038/nmeth.4494
CAMI_Toy_32	CAMI Toy	550	Reads distribution based on real community profile	in silico	Gut	PAIRED	Illumina HiSeq Simulated reads	150	16580469		1	https://data.cami-challenge.org/participate	fq.gz	10.1038/nmeth.4495
CAMI_Toy_33	CAMI Toy	550	Reads distribution based on real community profile	in silico	Gut	PAIRED	Illumina HiSeq Simulated reads	150	16630862		1	https://data.cami-challenge.org/participate	fq.gz	10.1038/nmeth.4496
CAMI_Toy_34	CAMI Toy	550	Reads distribution based on real community profile	in silico	Gut	PAIRED	Illumina HiSeq Simulated reads	150	16623407		1	https://data.cami-challenge.org/participate	fq.gz	10.1038/nmeth.4497
CAMI_Toy_35	CAMI Toy	550	Reads distribution based on real community profile	in silico	Gut	PAIRED	Illumina HiSeq Simulated reads	150	16595191		1	https://data.cami-challenge.org/participate	fq.gz	10.1038/nmeth.4498
CAMI_Toy_36	CAMI Toy	550	Reads distribution based on real community profile	in silico	Gut	PAIRED	Illumina HiSeq Simulated reads	150	16636198		1	https://data.cami-challenge.org/participate	fq.gz	10.1038/nmeth.4499
CAMI_Toy_37	CAMI Toy	550	Reads distribution based on real community profile	in silico	Gut	PAIRED	Illumina HiSeq Simulated reads	150	16634301		1	https://data.cami-challenge.org/participate	fq.gz	10.1038/nmeth.4500
CAMI_Toy_38	CAMI Toy	550	Reads distribution based on real community profile	in silico	Gut	PAIRED	Illumina HiSeq Simulated reads	150	16592933		1	https://data.cami-challenge.org/participate	fq.gz	10.1038/nmeth.4501
CAMI_Toy_39	CAMI Toy	550	Reads distribution based on real community profile	in silico	Gut	PAIRED	Illumina HiSeq Simulated reads	150	16632988		1	https://data.cami-challenge.org/participate	fq.gz	10.1038/nmeth.4502
CAMI_Toy_40	CAMI Toy	550	Reads distribution based on real community profile	in silico	Gut	PAIRED	Illumina HiSeq Simulated reads	150	16632466		1	https://data.cami-challenge.org/participate	fq.gz	10.1038/nmeth.4503
CAMI_Toy_41	CAMI Toy	550	Reads distribution based on real community profile	in silico	Gut	PAIRED	Illumina HiSeq Simulated reads	150	16595835		1	https://data.cami-challenge.org/participate	fq.gz	10.1038/nmeth.4504
CAMI_Toy_42	CAMI Toy	550	Reads distribution based on real community profile	in silico	Gut	PAIRED	Illumina HiSeq Simulated reads	150	16632449		1	https://data.cami-challenge.org/participate	fq.gz	10.1038/nmeth.4505
CAMI_Toy_43	CAMI Toy	550	Reads distribution based on real community profile	in silico	Gut	PAIRED	Illumina HiSeq Simulated reads	150	16631065		1	https://data.cami-challenge.org/participate	fq.gz	10.1038/nmeth.4506
CAMI_Toy_44	CAMI Toy	550	Reads distribution based on real community profile	in silico	Gut	PAIRED	Illumina HiSeq Simulated reads	150	16632058		1	https://data.cami-challenge.org/participate	fq.gz	10.1038/nmeth.4507
CAMI_Toy_45	CAMI Toy	550	Reads distribution based on real community profile	in silico	Gut	PAIRED	Illumina HiSeq Simulated reads	150	16477711		1	https://data.cami-challenge.org/participate	fq.gz	10.1038/nmeth.4508
CAMI_Toy_46	CAMI Toy	550	Reads distribution based on real community profile	in silico	Gut	PAIRED	Illumina HiSeq Simulated reads	150	16568658		1	https://data.cami-challenge.org/participate	fq.gz	10.1038/nmeth.4509
CAMI_Toy_47	CAMI Toy	550	Reads distribution based on real community profile	in silico	Gut	PAIRED	Illumina HiSeq Simulated reads	150	16635225		1	https://data.cami-challenge.org/participate	fq.gz	10.1038/nmeth.4510
CAMI_Toy_48	CAMI Toy	550	Reads distribution based on real community profile	in silico	Gut	PAIRED	Illumina HiSeq Simulated reads	150	16606625		1	https://data.cami-challenge.org/participate	fq.gz	10.1038/nmeth.4511
CAMI_Toy_49	CAMI Toy	550	Reads distribution based on real community profile	in silico	Gut	PAIRED	Illumina HiSeq Simulated reads	150	16637709		1	https://data.cami-challenge.org/participate	fq.gz	10.1038/nmeth.4512
CAMI_Toy_50	CAMI Toy	550	Reads distribution based on real community profile	in silico	Gut	PAIRED	Illumina HiSeq Simulated reads	150	16584876		1	https://data.cami-challenge.org/participate	fq.gz	10.1038/nmeth.4513
CAMI_Toy_51	CAMI Toy	550	Reads distribution based on real community profile	in silico	Gut	PAIRED	Illumina HiSeq Simulated reads	150	16623100		1	https://data.cami-challenge.org/participate	fq.gz	10.1038/nmeth.4514
CAMI_Toy_52	CAMI Toy	550	Reads distribution based on real community profile	in silico	Gut	PAIRED	Illumina HiSeq Simulated reads	150	16593807		1	https://data.cami-challenge.org/participate	fq.gz	10.1038/nmeth.4515
CAMI_Toy_53	CAMI Toy	550	Reads distribution based on real community profile	in silico	Gut	PAIRED	Illumina HiSeq Simulated reads	150	16540263		1	https://data.cami-challenge.org/participate	fq.gz	10.1038/nmeth.4516
CAMI_Toy_54	CAMI Toy	550	Reads distribution based on real community profile	in silico	Gut	PAIRED	Illumina HiSeq Simulated reads	150	16540662		1	https://data.cami-challenge.org/participate	fq.gz	10.1038/nmeth.4517
CAMI_Toy_55	CAMI Toy	550	Reads distribution based on real community profile	in silico	Gut	PAIRED	Illumina HiSeq Simulated reads	150	16472902		1	https://data.cami-challenge.org/participate	fq.gz	10.1038/nmeth.4518
CAMI_Toy_56	CAMI Toy	550	Reads distribution based on real community profile	in silico	Gut	PAIRED	Illumina HiSeq Simulated reads	150	16472834		1	https://data.cami-challenge.org/participate	fq.gz	10.1038/nmeth.4519
CAMI_Toy_57	CAMI Toy	550	Reads distribution based on real community profile	in silico	Gut	PAIRED	Illumina HiSeq Simulated reads	150	16633462		1	https://data.cami-challenge.org/participate	fq.gz	10.1038/nmeth.4520
CAMI_Toy_58	CAMI Toy	550	Reads distribution based on real community profile	in silico	Gut	PAIRED	Illumina HiSeq Simulated reads	150	16633423		1	https://data.cami-challenge.org/participate	fq.gz	10.1038/nmeth.4521
CAMI_Toy_59	CAMI Toy	550	Reads distribution based on real community profile	in silico	Gut	PAIRED	Illumina HiSeq Simulated reads	150	16631061		1	https://data.cami-challenge.org/participate	fq.gz	10.1038/nmeth.4522
CAMI_Toy_60	CAMI Toy	550	Reads distribution based on real community profile	in silico	Gut	PAIRED	Illumina HiSeq Simulated reads	150	16634380		1	https://data.cami-challenge.org/participate	fq.gz	10.1038/nmeth.4523
CAMI_Toy_61	CAMI Toy	550	Reads distribution based on real community profile	in silico	Gut	PAIRED	Illumina HiSeq Simulated reads	150	16634462		1	https://data.cami-challenge.org/participate	fq.gz	10.1038/nmeth.4524
CAMI_Toy_62	CAMI Toy	550	Reads distribution based on real community profile	in silico	Gut	PAIRED	Illumina HiSeq Simulated reads	150	16600275		1	https://data.cami-challenge.org/participate	fq.gz	10.1038/nmeth.4525
CAMI_Toy_63	CAMI Toy	550	Reads distribution based on real community profile	in silico	Gut	PAIRED	Illumina HiSeq Simulated reads	150	16597024		1	https://data.cami-challenge.org/participate	fq.gz	10.1038/nmeth.4526

## Sheet: C
Final team ranking on the basis of weighted sum of ranks stratified by taxonomy level, metric, sample complexity, and bias status
			Taxonomy level			Metric			Complexity					Bias
Final rank	Team/ submission	Weighted sum of ranks (wsr)	Phylum wsr	Genus wsr	Species wsr	F1 score wsr	L1 norm wsr	Weighted UniFrac wsr	C1 wsr	C2 wsr	C3 wsr	C4 wsr	C5 wsr	Unbiased wsr	AT-biased wsr	GC-biased wsr
1	Team 1	418	152	114	152	186.5	113.5	118	85	59.5	49	56	68.5	206	107	105
2	Team 3	455.5	163	129.5	163	172.5	127	156	78	77	77.5	70.5	72	225.5	106.5	123.5
3	Team 2	550	191	168	191	204	155	191	106	103	99.5	79.5	85	247	143.5	159.5
NA	Team 4*	676.5	188	301.5	187	205.5	266.5	204.5	64	88	100	101.5	104	358	167	151.5
4	Team 5	817	227	362	228	232	321.5	263.5	117	122	122.5	126.5	110	408.5	213	195.5
5	Team 8	960.5	362	236.5	362	293.5	316.5	350.5	148	148.5	164	167	170.5	430.5	268	262
6	Team 6	1029	331.5	366	331.5	369	327.5	332.5	174	173.5	163	174.5	169	448	288	293
7	Team 7	1249.5	437.5	374.5	437.5	389	424.5	436	200	200.5	196.5	196.5	193	592.5	327	330
*Team 2 and team 4 correspond to the same team, who made two submissions. However, the challenge rules allowed only one submission per team. Therefore, the submission labeled "Team 4" is reported here; however, it was not eligible for the award.

## Sheet: D
Results of the analysis of the impact on Kraken's performance of the factors used in different combinations by the top three best pipelines
		MCF_F_K	MCF_F_K	MCF_F_K	MCF_F_K	LB_NF_B	LB_NF_B	LB_NF_B	LB_NF_B	MCF_NF_K	MCF_NF_K	MCF_NF_K	MCF_NF_K	MCB_F_B	MCB_F_B	MCB_F_B	MCB_F_B	LB_F_B	LB_F_B	LB_F_B	LB_F_B	MCB_NF_B	MCB_NF_B	MCB_NF_B	MCB_NF_B	MCF_NF_B	MCF_NF_B	MCF_NF_B	MCF_NF_B	MCF_F_B	MCF_F_B	MCF_F_B	MCF_F_B
Dataset name	Filtering threshold	F1 score	Weighted UniFrac	Purity (precision)	Completeness (recall)	F1 score	Weighted UniFrac	Purity (precision)	Completeness (recall)	F1 score	Weighted UniFrac	Purity (precision)	Completeness (recall)	F1 score	Weighted UniFrac	Purity (precision)	Completeness (recall)	F1 score	Weighted UniFrac	Purity (precision)	Completeness (recall)	F1 score	Weighted UniFrac	Purity (precision)	Completeness (recall)	F1 score	Weighted UniFrac	Purity (precision)	Completeness (recall)	F1 score	Weighted UniFrac	Purity (precision)	Completeness (recall)
ABRF_MGRG_10ng	0	0.151515	0.348732	0.0819672	1	0.11236	0.235824	0.0595238	1	0.126582	0.305601	0.0675676	1	0.15873	0.272125	0.0862069	1	0.125	0.270099	0.0666667	1	0	1	0	0	0.113636	0.231874	0.060241	1	0.131579	0.273799	0.0704225	1
ABRF_MGRG_10ng	0.01	1	0.34991	1	1	0.909091	0.2356	0.833333	1	1	0.303927	1	1	0.909091	0.274207	0.833333	1	1	0.268281	1	1	0	1	0	0	1	0.22689	1	1	1	0.272237	1	1
ABRF_MGRG_1ng	0	0.142857	0.334582	0.0769231	1	0.10101	0.222619	0.0531915	1	0.119048	0.289905	0.0632911	1	0.15625	0.263324	0.0847458	1	0.125	0.270099	0.0666667	1	0	1	0	0	0.104167	0.21847	0.0549451	1	0.125	0.265243	0.0666667	1
ABRF_MGRG_1ng	0.01	1	0.334029	1	1	0.909091	0.220487	0.833333	1	0.909091	0.292342	0.833333	1	0.909091	0.263669	0.833333	1	1	0.268281	1	1	0	1	0	0	0.909091	0.215483	0.833333	1	1	0.261808	1	1
AT-rich1	0	0.507042	0.132925	0.346154	0.947368	0.457831	0.019911	0.296875	1	0.507042	0.132925	0.346154	0.947368	0.457831	0.0173769	0.296875	1	0.457831	0.019911	0.296875	1	0.457831	0.0173769	0.296875	1	0.469136	0.0194999	0.306452	1	0.469136	0.0194999	0.306452	1
AT-rich1	0.01	0.914286	0.12881	1	0.842105	0.882353	0.0254029	1	0.789474	0.914286	0.12881	1	0.842105	0.914286	0.0170862	1	0.842105	0.882353	0.0254029	1	0.789474	0.914286	0.0170862	1	0.842105	0.882353	0.0250663	1	0.789474	0.882353	0.0250663	1	0.789474
AT-rich2	0	0.625	0.0770107	0.487805	0.869565	0.597222	0.046874	0.438776	0.934783	0.625	0.0770107	0.487805	0.869565	0.671756	0.0254707	0.517647	0.956522	0.597222	0.046874	0.438776	0.934783	0.671756	0.0254707	0.517647	0.956522	0.601399	0.0467637	0.443299	0.934783	0.601399	0.0467637	0.443299	0.934783
AT-rich2	0.01	0.666667	0.121606	0.923077	0.521739	0.676056	0.105939	0.96	0.521739	0.666667	0.121606	0.923077	0.521739	0.657143	0.102023	0.958333	0.5	0.676056	0.105939	0.96	0.521739	0.657143	0.102023	0.958333	0.5	0.676056	0.105949	0.96	0.521739	0.676056	0.105949	0.96	0.521739
AT-rich3	0	0.729825	0.0890225	0.645963	0.83871	0.760383	0.0212182	0.62963	0.959677	0.729825	0.0890225	0.645963	0.83871	0.778878	0.0299579	0.659218	0.951613	0.760383	0.0212182	0.62963	0.959677	0.778878	0.0299579	0.659218	0.951613	0.755556	0.0219305	0.623037	0.959677	0.755556	0.0219305	0.623037	0.959677
AT-rich3	0.01	0.287671	0.267973	0.954545	0.169355	0.275862	0.251083	0.952381	0.16129	0.287671	0.267973	0.954545	0.169355	0.273973	0.252139	0.909091	0.16129	0.275862	0.251083	0.952381	0.16129	0.273973	0.252139	0.909091	0.16129	0.275862	0.251029	0.952381	0.16129	0.275862	0.251029	0.952381	0.16129
AT-rich4	0	0.911046	0.0889765	0.915521	0.906615	0.923368	0.0231162	0.898711	0.949416	0.911046	0.0889765	0.915521	0.906615	0.919584	0.0229225	0.895028	0.945525	0.923368	0.0231162	0.898711	0.949416	0.919584	0.0229225	0.895028	0.945525	0.921476	0.0227545	0.896869	0.947471	0.921476	0.0227545	0.896869	0.947471
AT-rich4	0.01	0.0456274	0.480103	1	0.0233463	0.0530303	0.454354	1	0.0272374	0.0456274	0.480103	1	0.0233463	0.0640301	0.424515	1	0.0330739	0.0530303	0.454354	1	0.0272374	0.0640301	0.424515	1	0.0330739	0.0530303	0.454642	1	0.0272374	0.0530303	0.454642	1	0.0272374
AT-rich5	0	0.910598	0.0898629	0.933252	0.889017	0.937392	0.0191411	0.931507	0.943353	0.910598	0.0898629	0.933252	0.889017	0.935335	0.0205009	0.934256	0.936416	0.937392	0.0191411	0.931507	0.943353	0.935335	0.0205009	0.934256	0.936416	0.933486	0.0202913	0.926052	0.94104	0.933486	0.0202913	0.926052	0.94104
AT-rich5	0.01	0.027366	0.432856	1	0.0138728	0.0318544	0.396652	1	0.016185	0.027366	0.432856	1	0.0138728	0.0318544	0.399984	1	0.016185	0.0318544	0.396652	1	0.016185	0.0318544	0.399984	1	0.016185	0.0318544	0.394885	1	0.016185	0.0318544	0.394885	1	0.016185
BMI	0	0.213333	0.742789	0.125	0.727273	0.173913	0.742758	0.0987654	0.727273	0.213333	0.742789	0.125	0.727273	0.2	0.742758	0.115942	0.727273	0.173913	0.742758	0.0987654	0.727273	0	1	0	0	0.170213	0.742782	0.0963855	0.727273	0.170213	0.742782	0.0963855	0.727273
BMI	0.01	0.8	0.743004	0.888889	0.727273	0.8	0.743004	0.888889	0.727273	0.8	0.743004	0.888889	0.727273	0.761905	0.743004	0.8	0.727273	0.8	0.743004	0.888889	0.727273	0	1	0	0	0.8	0.743004	0.888889	0.727273	0.8	0.743004	0.888889	0.727273
BioPool	0	0.333333	0.152857	0.210526	0.8	0.145455	0.0653431	0.08	0.8	0.172043	0.141837	0.0963855	0.8	0.615385	0.0789314	0.5	0.8	0.5	0.0824817	0.363636	0.8	0	1	0	0	0.13913	0.0677519	0.0761905	0.8	0.5	0.0820256	0.363636	0.8
BioPool	0.01	0.888889	0.152275	1	0.8	0.842105	0.0589031	0.888889	0.8	0.842105	0.142391	0.888889	0.8	0.888889	0.0797976	1	0.8	0.888889	0.0816055	1	0.8	0	1	0	0	0.842105	0.0589986	0.888889	0.8	0.888889	0.0811326	1	0.8
Buc12	0	0.413793	0.0469577	0.26087	1	0.363636	0.0478504	0.222222	1	0.413793	0.0469577	0.26087	1	0.277778	0.138697	0.166667	0.833333	0.363636	0.0478504	0.222222	1	0.277778	0.138697	0.166667	0.833333	0.375	0.0480126	0.230769	1	0.375	0.0480126	0.230769	1
Buc12	0.01	1	0.0529543	1	1	1	0.0546315	1	1	1	0.0529543	1	1	0.833333	0.152346	0.833333	0.833333	1	0.0546315	1	1	0.833333	0.152346	0.833333	0.833333	1	0.0543692	1	1	1	0.0543692	1	1
CParMed48	0	0.637681	0.100572	0.488889	0.916667	0.643836	0.0392863	0.479592	0.979167	0.637681	0.100572	0.488889	0.916667	0.631579	0.0411021	0.461538	1	0.643836	0.0392863	0.479592	0.979167	0.631579	0.0411021	0.461538	1	0.648276	0.0392486	0.484536	0.979167	0.648276	0.0392486	0.484536	0.979167
CParMed48	0.01	0.901099	0.116633	0.953488	0.854167	0.93617	0.0553524	0.956522	0.916667	0.901099	0.116633	0.953488	0.854167	0.978723	0.0557332	1	0.958333	0.93617	0.0553524	0.956522	0.916667	0.978723	0.0557332	1	0.958333	0.93617	0.0555423	0.956522	0.916667	0.93617	0.0555423	0.956522	0.916667
DNA Control1	0	0.25	0.0402841	0.142857	1	0.213333	0.125756	0.119403	1	0.25	0.0402841	0.142857	1	0.253968	0.125269	0.145455	1	0.213333	0.125756	0.119403	1	0.253968	0.125269	0.145455	1	0.222222	0.12724	0.125	1	0.222222	0.12724	0.125	1
DNA Control1	0.01	1	0.034906	1	1	1	0.118508	1	1	1	0.034906	1	1	1	0.117339	1	1	1	0.118508	1	1	1	0.117339	1	1	1	0.120234	1	1	1	0.120234	1	1
DNA Control2	0	0.246154	0.0415444	0.140351	1	0.207792	0.127384	0.115942	1	0.246154	0.0415444	0.140351	1	0.242424	0.12701	0.137931	1	0.207792	0.127384	0.115942	1	0.242424	0.12701	0.137931	1	0.219178	0.128743	0.123077	1	0.219178	0.128743	0.123077	1
DNA Control2	0.01	1	0.0349515	1	1	1	0.11866	1	1	1	0.0349515	1	1	1	0.117446	1	1	1	0.11866	1	1	1	0.117446	1	1	1	0.120316	1	1	1	0.120316	1	1
DNA Control3	0	0.238806	0.0419977	0.135593	1	0.2	0.126224	0.111111	1	0.238806	0.0419977	0.135593	1	0.235294	0.125775	0.133333	1	0.2	0.126224	0.111111	1	0.235294	0.125775	0.133333	1	0.213333	0.127613	0.119403	1	0.213333	0.127613	0.119403	1
DNA Control3	0.01	1	0.0349852	1	1	1	0.11631	1	1	1	0.0349852	1	1	1	0.115086	1	1	1	0.11631	1	1	1	0.115086	1	1	1	0.118109	1	1	1	0.118109	1	1
DNA Control4	0	0.228571	0.0426398	0.129032	1	0.190476	0.129245	0.105263	1	0.228571	0.0426398	0.129032	1	0.219178	0.12873	0.123077	1	0.190476	0.129245	0.105263	1	0.219178	0.12873	0.123077	1	0.205128	0.130651	0.114286	1	0.205128	0.130651	0.114286	1
DNA Control4	0.01	1	0.0349713	1	1	1	0.118698	1	1	1	0.0349713	1	1	1	0.117472	1	1	1	0.118698	1	1	1	0.117472	1	1	1	0.120505	1	1	1	0.120505	1	1
FW_in_silico_100	0	0.956522	0.208837	0.916667	1	0.956522	0.0656063	0.916667	1	0.956522	0.208837	0.916667	1	0.956522	0.0690228	0.916667	1	0.956522	0.0656063	0.916667	1	0.956522	0.0690228	0.916667	1	0.956522	0.0656173	0.916667	1	0.956522	0.0656173	0.916667	1
FW_in_silico_100	0.01	0.909091	0.208965	0.909091	0.909091	0.956522	0.0656063	0.916667	1	0.909091	0.208965	0.909091	0.909091	0.956522	0.0690228	0.916667	1	0.956522	0.0656063	0.916667	1	0.956522	0.0690228	0.916667	1	0.956522	0.0656173	0.916667	1	0.956522	0.0656173	0.916667	1
FW_in_silico_250	0	0.956522	0.146571	0.916667	1	0.956522	0.0662141	0.916667	1	0.956522	0.146571	0.916667	1	0.956522	0.0661978	0.916667	1	0.956522	0.0662141	0.916667	1	0.956522	0.0661978	0.916667	1	0.956522	0.0662105	0.916667	1	0.956522	0.0662105	0.916667	1
FW_in_silico_250	0.01	0.909091	0.146791	0.909091	0.909091	0.956522	0.0662141	0.916667	1	0.909091	0.146791	0.909091	0.909091	0.956522	0.0661978	0.916667	1	0.956522	0.0662141	0.916667	1	0.956522	0.0661978	0.916667	1	0.956522	0.0662105	0.916667	1	0.956522	0.0662105	0.916667	1
FW_in_vitro	0	0.956522	0.195894	0.916667	1	0.956522	0.0661918	0.916667	1	0.956522	0.195894	0.916667	1	0.956522	0.0661974	0.916667	1	0.956522	0.0661918	0.916667	1	0.956522	0.0661974	0.916667	1	0.956522	0.0662028	0.916667	1	0.956522	0.0662028	0.916667	1
FW_in_vitro	0.01	0.909091	0.196021	0.909091	0.909091	0.956522	0.0661918	0.916667	1	0.909091	0.196021	0.909091	0.909091	0.956522	0.0661974	0.916667	1	0.956522	0.0661918	0.916667	1	0.956522	0.0661974	0.916667	1	0.956522	0.0662028	0.916667	1	0.956522	0.0662028	0.916667	1
GC-rich1	0	0.459016	0.0523926	0.297872	1	0.35	0.0178399	0.212121	1	0.459016	0.0523926	0.297872	1	0.288889	0.0212774	0.171053	0.928571	0.35	0.0178399	0.212121	1	0.288889	0.0212774	0.171053	0.928571	0.363636	0.0176738	0.222222	1	0.363636	0.0176738	0.222222	1
GC-rich1	0.01	0.962963	0.0487452	1	0.928571	0.928571	0.0102285	0.928571	0.928571	0.962963	0.0487452	1	0.928571	0.928571	0.0193375	0.928571	0.928571	0.928571	0.0102285	0.928571	0.928571	0.928571	0.0193375	0.928571	0.928571	0.928571	0.0102177	0.928571	0.928571	0.928571	0.0102177	0.928571	0.928571
GC-rich2	0	0.777778	0.139059	0.662162	0.942308	0.70922	0.0166719	0.561798	0.961538	0.777778	0.139059	0.662162	0.942308	0.609756	0.026484	0.446429	0.961538	0.70922	0.0166719	0.561798	0.961538	0.609756	0.026484	0.446429	0.961538	0.724638	0.0163471	0.581395	0.961538	0.724638	0.0163471	0.581395	0.961538
GC-rich2	0.01	0.691358	0.178333	0.965517	0.538462	0.675	0.0865093	0.964286	0.519231	0.691358	0.178333	0.965517	0.538462	0.683544	0.100708	1	0.519231	0.675	0.0865093	0.964286	0.519231	0.683544	0.100708	1	0.519231	0.675	0.0867291	0.964286	0.519231	0.675	0.0867291	0.964286	0.519231
GC-rich3	0	0.775087	0.145682	0.678788	0.903226	0.734177	0.0837383	0.604167	0.935484	0.775087	0.145682	0.678788	0.903226	0.763158	0.0840383	0.644444	0.935484	0.734177	0.0837383	0.604167	0.935484	0.763158	0.0840383	0.644444	0.935484	0.74359	0.0839398	0.617021	0.935484	0.74359	0.0839398	0.617021	0.935484
GC-rich3	0.01	0.33557	0.33691	1	0.201613	0.368421	0.286134	1	0.225806	0.33557	0.33691	1	0.201613	0.368421	0.288858	1	0.225806	0.368421	0.286134	1	0.225806	0.368421	0.288858	1	0.225806	0.379085	0.275335	1	0.233871	0.379085	0.275335	1	0.233871
GC-rich4	0	0.889952	0.111753	0.910649	0.870175	0.928571	0.0243627	0.914869	0.94269	0.889952	0.111753	0.910649	0.870175	0.924681	0.0256872	0.916188	0.933333	0.928571	0.0243627	0.914869	0.94269	0.924681	0.0256872	0.916188	0.933333	0.920781	0.025258	0.904171	0.938012	0.920781	0.025258	0.904171	0.938012
GC-rich4	0.01	0.0231214	0.587471	1	0.0116959	0.0231214	0.594205	1	0.0116959	0.0231214	0.587471	1	0.0116959	0.0231214	0.595227	1	0.0116959	0.0231214	0.594205	1	0.0116959	0.0231214	0.595227	1	0.0116959	0.0231214	0.594274	1	0.0116959	0.0231214	0.594274	1	0.0116959
GC-rich5	0	0.880333	0.0827661	0.901919	0.859756	0.909812	0.0203713	0.887814	0.932927	0.880333	0.0827661	0.901919	0.859756	0.921053	0.0192154	0.917339	0.924797	0.909812	0.0203713	0.887814	0.932927	0.921053	0.0192154	0.917339	0.924797	0.90297	0.020414	0.880309	0.926829	0.90297	0.020414	0.880309	0.926829
GC-rich5	0.01	0.0398406	0.412054	1	0.0203252	0.0398406	0.403345	1	0.0203252	0.0398406	0.412054	1	0.0203252	0.0437376	0.401741	1	0.0223577	0.0398406	0.403345	1	0.0203252	0.0437376	0.401741	1	0.0223577	0.0398406	0.40345	1	0.0203252	0.0398406	0.40345	1	0.0203252
Gut20	0	0.59375	0.101005	0.431818	0.95	0.575758	0.0590074	0.413043	0.95	0.59375	0.101005	0.431818	0.95	0.584615	0.0561855	0.422222	0.95	0.575758	0.0590074	0.413043	0.95	0.584615	0.0561855	0.422222	0.95	0.567164	0.058293	0.404255	0.95	0.567164	0.058293	0.404255	0.95
Gut20	0.01	0.95	0.105008	0.95	0.95	0.95	0.0625271	0.95	0.95	0.95	0.105008	0.95	0.95	0.974359	0.0583522	1	0.95	0.95	0.0625271	0.95	0.95	0.974359	0.0583522	1	0.95	0.95	0.0618321	0.95	0.95	0.95	0.0618321	0.95	0.95
HMP_even_454	0	0.690909	0.137488	0.558824	0.904762	0.513514	0.224995	0.358491	0.904762	0.597015	0.198302	0.434783	0.952381	0.666667	0.177998	0.527778	0.904762	0.571429	0.177692	0.428571	0.857143	0	1	0	0	0.540541	0.2215	0.377358	0.952381	0.603175	0.175415	0.452381	0.904762
HMP_even_454	0.01	0.8	0.142408	1	0.666667	0.833333	0.226529	1	0.714286	0.8	0.204566	1	0.666667	0.864865	0.179018	1	0.761905	0.833333	0.179563	1	0.714286	0	1	0	0	0.833333	0.227079	1	0.714286	0.833333	0.179601	1	0.714286
HMP_even_Illumina	0	0.716981	0.255945	0.59375	0.904762	0.550725	0.221142	0.395833	0.904762	0.690909	0.155994	0.558824	0.904762	0.666667	0.329512	0.527778	0.904762	0.644068	0.329424	0.5	0.904762	0	1	0	0	0.57971	0.217186	0.416667	0.952381	0.677966	0.323676	0.526316	0.952381
HMP_even_Illumina	0.01	0.833333	0.259604	1	0.714286	0.833333	0.222178	1	0.714286	0.8	0.162621	1	0.666667	0.833333	0.333196	1	0.714286	0.864865	0.329919	1	0.761905	0	1	0	0	0.833333	0.222724	1	0.714286	0.864865	0.33026	1	0.761905
Hous31	0	0.6	0.0479867	0.428571	1	0.594059	0.0319077	0.422535	1	0.6	0.0479867	0.428571	1	0.555556	0.0364281	0.384615	1	0.594059	0.0319077	0.422535	1	0.555556	0.0364281	0.384615	1	0.594059	0.0318826	0.422535	1	0.594059	0.0318826	0.422535	1
Hous31	0.01	0.966667	0.0509089	0.966667	0.966667	0.966667	0.0346605	0.966667	0.966667	0.966667	0.0509089	0.966667	0.966667	0.983051	0.039885	1	0.966667	0.966667	0.0346605	0.966667	0.966667	0.983051	0.039885	1	0.966667	0.966667	0.0345992	0.966667	0.966667	0.966667	0.0345992	0.966667	0.966667
NYCSM20	0	0.535211	0.0635937	0.372549	0.95	0.481013	0.0545706	0.322034	0.95	0.535211	0.0635937	0.372549	0.95	0.527778	0.0532112	0.365385	0.95	0.481013	0.0545706	0.322034	0.95	0.527778	0.0532112	0.365385	0.95	0.487179	0.0544855	0.327586	0.95	0.487179	0.0544855	0.327586	0.95
NYCSM20	0.01	0.9	0.07231	0.9	0.9	0.9	0.0661956	0.9	0.9	0.9	0.07231	0.9	0.9	0.926829	0.059701	0.904762	0.95	0.9	0.0661956	0.9	0.9	0.926829	0.059701	0.904762	0.95	0.9	0.0662014	0.9	0.9	0.9	0.0662014	0.9	0.9
NextSeq	0	0.0751174	0.574133	0.04	0.615385	0.112903	0.639709	0.0630631	0.538462	0.125	0.643799	0.0707071	0.538462	0.0810811	0.563714	0.0430622	0.692308	0.0608365	0.571921	0.032	0.615385	0	1	0	0	0.131148	0.639544	0.0733945	0.615385	0.0705882	0.571546	0.0371901	0.692308
NextSeq	0.01	0.2	0.572876	0.285714	0.153846	0.1	0.666175	0.142857	0.0769231	0.105263	0.667565	0.166667	0.0769231	0.2	0.564177	0.285714	0.153846	0.173913	0.570892	0.2	0.153846	0	1	0	0	0.1	0.666487	0.142857	0.0769231	0.181818	0.570026	0.222222	0.153846
Soil50	0	0.661871	0.108616	0.516854	0.92	0.616352	0.0461989	0.449541	0.98	0.661871	0.108616	0.516854	0.92	0.628931	0.0481573	0.458716	1	0.616352	0.0461989	0.449541	0.98	0.628931	0.0481573	0.458716	1	0.632258	0.0463705	0.466667	0.98	0.632258	0.0463705	0.466667	0.98
Soil50	0.01	0.905263	0.118016	0.955556	0.86	0.938776	0.0561748	0.958333	0.92	0.905263	0.118016	0.955556	0.86	0.979592	0.0575904	1	0.96	0.938776	0.0561748	0.958333	0.92	0.979592	0.0575904	1	0.96	0.938776	0.0563804	0.958333	0.92	0.938776	0.0563804	0.958333	0.92
Unbiased Gut1	0	0.615385	0.00777327	0.444444	1	0.470588	0.0105327	0.307692	1	0.615385	0.00777327	0.444444	1	0.521739	0.00996329	0.352941	1	0.470588	0.0105327	0.307692	1	0.521739	0.00996329	0.352941	1	0.533333	0.0102748	0.363636	1	0.533333	0.0102748	0.363636	1
Unbiased Gut1	0.01	0.588235	0.00278923	1	0.416667	0.588235	0.00189609	1	0.416667	0.588235	0.00278923	1	0.416667	0.588235	0.00195214	1	0.416667	0.588235	0.00189609	1	0.416667	0.588235	0.00195214	1	0.416667	0.588235	0.00191373	1	0.416667	0.588235	0.00191373	1	0.416667
Unbiased Gut2	0	0.60241	0.0267757	0.454545	0.892857	0.52	0.01883	0.361111	0.928571	0.60241	0.0267757	0.454545	0.892857	0.457143	0.422013	0.311688	0.857143	0.52	0.01883	0.361111	0.928571	0.457143	0.422013	0.311688	0.857143	0.520833	0.0185535	0.367647	0.892857	0.520833	0.0185535	0.367647	0.892857
Unbiased Gut2	0.01	0.30303	0.0636769	1	0.178571	0.352941	0.0524141	1	0.214286	0.30303	0.0636769	1	0.178571	0.380952	0.442689	0.571429	0.285714	0.352941	0.0524141	1	0.214286	0.380952	0.442689	0.571429	0.285714	0.352941	0.0526469	1	0.214286	0.352941	0.0526469	1	0.214286
Unbiased Gut3	0	0.797546	0.192037	0.698925	0.928571	0.802395	0.00867514	0.690722	0.957143	0.797546	0.192037	0.698925	0.928571	0.809816	0.130887	0.709677	0.942857	0.802395	0.00867514	0.690722	0.957143	0.809816	0.130887	0.709677	0.942857	0.807229	0.00905449	0.697917	0.957143	0.807229	0.00905449	0.697917	0.957143
Unbiased Gut3	0.01	0.292683	0.224285	1	0.171429	0.292683	0.0635259	1	0.171429	0.292683	0.224285	1	0.171429	0.313253	0.175902	1	0.185714	0.292683	0.0635259	1	0.171429	0.313253	0.175902	1	0.185714	0.292683	0.0630049	1	0.171429	0.292683	0.0630049	1	0.171429
Unbiased Gut4	0	0.882022	0.13413	0.872222	0.892045	0.902639	0.0198875	0.868651	0.939394	0.882022	0.13413	0.872222	0.892045	0.908088	0.0190306	0.882143	0.935606	0.902639	0.0198875	0.868651	0.939394	0.908088	0.0190306	0.882143	0.935606	0.898999	0.0193468	0.865149	0.935606	0.898999	0.0193468	0.865149	0.935606
Unbiased Gut4	0.01	0.0480591	0.440681	1	0.0246212	0.0298507	0.479418	1	0.0151515	0.0480591	0.440681	1	0.0246212	0.0335196	0.465824	1	0.0170455	0.0298507	0.479418	1	0.0151515	0.0335196	0.465824	1	0.0170455	0.0298507	0.479483	1	0.0151515	0.0298507	0.479483	1	0.0151515
Unbiased Gut5	0	0.911596	0.103652	0.945238	0.880266	0.945334	0.0203913	0.941694	0.949002	0.911596	0.103652	0.945238	0.880266	0.945961	0.0196402	0.950728	0.941242	0.945334	0.0203913	0.941694	0.949002	0.945961	0.0196402	0.950728	0.941242	0.939427	0.0210873	0.93326	0.945676	0.939427	0.0210873	0.93326	0.945676
Unbiased Gut5	0.01	0.0262582	0.523927	1	0.0133038	0.0197585	0.584606	1	0.00997783	0.0262582	0.523927	1	0.0133038	0.0219298	0.579773	1	0.0110865	0.0197585	0.584606	1	0.00997783	0.0219298	0.579773	1	0.0110865	0.0197585	0.584658	1	0.00997783	0.0197585	0.584658	1	0.00997783

## Sheet: E
Benchmarked taxonomic metagenome profilers
Taxonomic profiler	Type of algorithm	Description	Mapping strategy	Default filtering option	Default database	Reference DOI
Kraken	KMER EACH READ	Kraken classifies all reads. Each read is split into kmers, which are assigned to the database tree nodes in accordance with the lowest common ancestor (LCA) principle. Each node is weighted by the number of kmers mapped to it. The leaf with the highest sum of weights on the path from the root to leaf is used to classify the read.	Exact kmer matching (each read separately), LCA principle	Kraken2 has automatic masking for the low-complexity sequences in the database building step	There is a set of prebuild databases, and the users are also given the possibility to build the database themselves by using different parts of RefSeq database	10.1186/gb-2014-15-3-r46
Bracken	KMER EACH READ	Braken uses the taxonomy labels assigned by Kraken (or any other LCA-based estimator). It employs the probabilistic approach, allowing the reads assigned to all taxonomic levels to be redistributed on selected taxonomic levels as well as reestimation of read counts.	Redistribute reads in order to get better representation on the selected taxonomy level. Works with profiles in kreport format	"-t" option specifies the minimal number or reads assigned to the node for the node to be reported. By default, 10.	Working with the prebuilt Kraken database	10.7717/peerj-cs.104
MetaPhlAn	MARKER GENES	MetaPhlAn is a marker genes-based tool. Despite the fact that all reads enter the classification process, only a proportion of them will be mapped by using the database of clade-specific marker genes. Taxonomic assignment is accomplished by mapping all reads against the marker set by using Bowtie2. Each read is assigned to the best hit.	Bowtie2 read matching by using a database of clade-specific marker genes	Minimal total nucleotide length for the markers in a clade for estimating the abundance without considering subclade abundances is 2000	Precomputed marker gene database, ~1 million unique clade-specific marker genes identified from ~17,000 reference genomes (~13,500 bacterial and archaeal, ~3,500 viral, and ~110 eukaryotic)	10.1038/nmeth.2066
Centrifuge	COMPARISON WITH FERRAGINA-MANZINI (FM)-INDEXED GENOMES	Centrifuge performs classification for all reads in a metagenomic sample independently by using the following algorithm. For each read, it creates a classification tree by pruning the taxonomy and only retaining taxa (including ancestors) associated with kmers found in that read (k size is not fixed; Centrifuge begins with a short exact match—16-bp minimum—and extends the match as far as possible…	Matching by using Burrows–Wheeler transform (BWT) and the Ferragina–Manzini (FM) index	Minimum length of partial hits, which must be greater than 15 (default: 22)	Precomputed databases available (contain NCBI genomes). Once the precomputed database is selected, it can be restricted to the particular set of taxa. Possible to add human and mouse genomes.	10.1101/gr.210641.116
TIPP	MARKER GENES	TIPP is a marker gene-based tool. Despite the fact that all reads enter the classification process, only a proportion of them are expected to be mapped. Three phases: 1) pre-processing (splitting reads into groups, each associated with one marker gene, by using BLAST), 2) taxon identification for reads mapped to its marker genes (uses the SEPP decomposition technique and HMMER alignment), and 3) …	Marker genes-based initial read alignment by using BLAST and further refinement with futher HMMER. SEPP phylogenetical placement	By default, a 0.95 classification support score is required to assign the read to a taxon	30 phylogenetic marker genes that span the Bacteria and Archaea domains	10.1093/bioinformatics/btu721
FOCUS	KMER TOTAL PROFILE	FOCUS employes kmer matching (total sequencing data profile to the total database matrix). Uses non-negative least squares (NNLS) to compute the set of kmer frequencies "x" that explains the optimal possible abundance of kmers in the analysed metagenome by selecting the optimal number of frequencies from the kmer matrix calculated on the basis of the reference database.	kmer matching (total sequencing data profile to the total database matrix)	Not specified	2766 complete genomes downloaded from SEED servers, December 2013	10.7717/peerj.425
CLARK / CLARK-S	KMER EACH READ	CLARK/CLARK-S uses a kmer approach where all common kmers between the targets in the database (e.g., a collection of all bacterial genomes) are removed. This gives a set of genomic regions that uniquely describes each target. A read is assigned to the target with which it shares the highest number of kmers. In the most accurate mode, CLARK/CLARK-S uses the full database of targets and assigns a c…	kmers matching (each read separately). Only unique kmers are preserved in the processed database. Read assigned to the sequence with which it shares the most amount of kmers. CLARK-S uses multiple spaced (weighted) kmers	Not specified for CLARK; CLARK-S produces already-filtered results (i.e., assignments with confidence score < 0.75 or gamma score < 0.06 are rejected)	User-defined NCBI/RefSeq database. When choosing 'bacteria', the complete genomes from the RefSeq of both bacteria and archaea will be integrated	10.1186/s12864-015-1419-2 10.1093/bioinformatics/btw542
Kaiju	COMPARISON WITH FERRAGINA-MANZINI (FM)-INDEXED GENOMES	Kaiju works only with reads predicted as protein-coding. Mapping is performed with BWT (modified) to the FM-indexed reference database. LCA principle is used to assign reads with multiple hits.	Matching to the reference (protein sequences) database with modified version of BWT and FM index. LCA is implemented	m = 11 as the default minimum match length, minimum score threshold for read to be classied = 65	Either the set of available complete genomes from NCBI RefSeq or the microbial subset of the NCBI BLAST non-redundant protein database nr, optionally also including fungi and microbial eukaryotes.	10.1038/ncomms11257
MetaPalette	KMER TOTAL PROFILE	MetaPalette performs kmer matching (matching the entire samples' profile to the reference database matrix) by using a simple linear mixing model and two different matrices (based on different size of k) of "common" kmers. Matrix of "common" kmers represents, at the first approximation, the proportion of shared kmers for two reference sequences.	kmer matching (total sequencing data profile to the total database matrix) by using two different matrices (based on different size of k) of "common" kmers	Not specified	Pretrained databases (databases wih all "common" kmers calculated) are included for Archaea, Bacteria, Eukaryota, and viruses. No information on how these databases were obtained	10.1128/mSystems.00020-16
MetaPhyler	MARKER GENES	MetaPhyler relies on a custom database of 31 marker genes for taxonomic assignment. Despite the fact that all reads enter the classification process, only a proportion of them are expected to be mapped. For alignment, BLASTX57 is used, and the bit score (adjusted to the length of each high-scoring segment pairs in BLAST, taxonomic level, and marker gene) is implemented to assign taxonomy on diffe…	Mapping by using BLASTX and uses different thresholds (automatically learned from the reference database) for each combination of taxonomic rank, reference marker gene, and sequence length	Different automatically determined thresholds on the basis of mapping scores	Marker genes obtained with AMPHORA seed, extended after analysing complete genomes, the nr NCBI database, and 60 draft genomes. In total, covers 581 genera, 214 families, 99 orders, 46 classes, and 27 phyla.	10.1186/1471-2164-12-S2-S4
Quikr	KMER TOTAL PROFILE	Quikr employs kmer matching. It matches the total sequencing data kmer profiles to the total kmer database matrix. Solving the NNLS problem with variant of basis-pursuit denoising.	kmer matching (total sequencing data profile to the total database matrix).	Not specified	Precomputed database 214 families, 99 orders, 46 classes, and 27 phyla	10.1093/bioinformatics/btt336
mOTU	MARKER GENES	mOTU uses a set of 40 universal single-copy marker genes to assign taxonomic information to reads. Therefore, not all reads are expected to be classified, although all reads are subject to classification. Taxonomic assignment of reads is performed by mapping them against the mOTU marker gene database by using the BWA alignment tool.	Mapping by using single 40 marker genes. Mapping performed by using BWA	Minimal length of the alignment is 75 bp, at least 3 marker genes need to be detected for reporting each mOTU	Reference database containing 2494 meta-mOTUs (2494) + 5232 mOTUs	10.1038/nmeth.2693

## Sheet: F
Results of the benchmarked taxonomic metagenome profiling pipelines
	Taxonomic profiler	CLARK-S	CLARK-S	CLARK-S	CLARK-S	CLARK-S	CLARK-S	CLARK-S	CLARK-S	MetaPhlAn 2.2.0	MetaPhlAn 2.2.0	MetaPhlAn 2.2.0	MetaPhlAn 2.2.0	MetaPhlAn 2.2.0	MetaPhlAn 2.2.0	MetaPhlAn 2.2.0	MetaPhlAn 2.2.0	MetaPalette	MetaPalette	MetaPalette	MetaPalette	MetaPalette	MetaPalette	MetaPalette	MetaPalette	Kraken2	Kraken2	Kraken2	Kraken2	Kraken2	Kraken2	Kraken2	Kraken2	mOTU1	mOTU1	mOTU1	mOTU1	mOTU1	mOTU1	mOTU1	mOTU1	FOCUS	FOCUS	FOCUS	FOCUS	FOCUS	FOCUS	FOCUS	FOCUS
Dataset name	Filtering threshold	Weighted UniFrac	L1 norm	F1 score	Purity (precision)	Completeness (recall)	True positives	False positives	False negatives	Weighted UniFrac	L1 norm	F1 score	Purity (precision)	Completeness (recall)	True positives	False positives	False negatives	Weighted UniFrac	L1 norm	F1 score	Purity (precision)	Completeness (recall)	True positives	False positives	False negatives	Weighted UniFrac	L1 norm	F1 score	Purity (precision)	Completeness (recall)	True positives	False positives	False negatives	Weighted UniFrac	L1 norm	F1 score	Purity (precision)	Completeness (recall)	True positives	False positives	False negatives	Weighted UniFrac	L1 norm	F1 score	Purity (precision)	Completeness (recall)	True positives	False positives	False negatives
CAMI_Toy_27	0	0.349835	1.17419	0.32	0.393939	0.26943	0.26943	0.606061	0.73057	0.171503	0.635394	0.576512	0.920455	0.419689	0.419689	0.0795455	0.580311	0.266372	0.863411	0.503106	0.627907	0.419689	0.419689	0.372093	0.580311	0.317525	1.15995	0.302469	0.374046	0.253886	0.253886	0.625954	0.746114	0.458793	1.61476	0.40367	0.492537	0.341969	0.341969	0.507463	0.658031	0.375005	1.35267	0.127907	0.145695	0.11399	0.11399	0.854305	0.88601
CAMI_Toy_27	0.01	0.402269	1.24635	0.0980392	0.909091	0.0518135	0.0518135	0.0909091	0.948187	0.188624	0.762837	0.151659	0.888889	0.0829016	0.0829016	0.111111	0.917098	0.310146	1.02562	0.149533	0.761905	0.0829016	0.0829016	0.238095	0.917098	0.332708	1.23337	0.0882353	0.818182	0.0466321	0.0466321	0.181818	0.953368	0.517219	1.64347	0.159624	0.85	0.0880829	0.0880829	0.15	0.911917	0.290066	1.25105	0.101852	0.478261	0.0569948	0.0569948	0.521739	0.943005
CAMI_Toy_27	adaptive	0.349835	1.17419	0.32	0.393939	0.26943	0.26943	0.606061	0.73057	0.171503	0.635394	0.576512	0.920455	0.419689	0.419689	0.0795455	0.580311	NA	NA	NA	NA	NA				0.317525	1.15995	0.302469	0.374046	0.253886	0.253886	0.625954	0.746114	0.458793	1.61476	0.40367	0.492537	0.341969	0.341969	0.507463	0.658031	NA	NA	NA	NA	NA
CAMI_Toy_28	0	0.27768	0.979068	0.304498	0.4	0.24581	0.24581	0.6	0.75419	0.13832	0.503586	0.570342	0.892857	0.418994	0.418994	0.107143	0.581006	0.314403	0.88393	0.444444	0.559322	0.368715	0.368715	0.440678	0.631285	0.267627	0.989386	0.284746	0.362069	0.234637	0.234637	0.637931	0.765363	0.762294	1.88002	0.231111	0.565217	0.145251	0.145251	0.434783	0.854749	0.29965	1.01905	0.123377	0.147287	0.106145	0.106145	0.852713	0.893855
CAMI_Toy_28	0.01	0.31635	1.03535	0.0846561	0.8	0.0446927	0.0446927	0.2	0.955307	0.169871	0.692638	0.104167	0.769231	0.0558659	0.0558659	0.230769	0.944134	0.35968	1.03143	0.142857	0.823529	0.0782123	0.0782123	0.176471	0.921788	0.296569	1.04787	0.0851064	0.888889	0.0446927	0.0446927	0.111111	0.955307	0.793799	1.95085	0.0855615	1	0.0446927	0.0446927	0	0.955307	0.217319	0.818098	0.0923077	0.5625	0.0502793	0.0502793	0.4375	0.949721
CAMI_Toy_28	adaptive	0.287425	0.990622	0.221198	0.631579	0.134078	0.24581	0.6	0.75419	0.13832	0.503586	0.570342	0.892857	0.418994	0.418994	0.107143	0.581006	NA	NA	NA	NA	NA				0.265861	1.00101	0.226244	0.595238	0.139665	0.234637	0.637931	0.765363	0.763431	1.8855	0.195349	0.583333	0.117318	0.145251	0.434783	0.854749	NA	NA	NA	NA	NA
CAMI_Toy_11	0	0.372628	1.68542	0.302632	0.300654	0.304636	0.304636	0.699346	0.695364	0.225146	1.04432	0.609865	0.944444	0.450331	0.450331	0.0555556	0.549669	0.208791	0.961608	0.533784	0.544828	0.523179	0.523179	0.455172	0.476821	0.344156	1.60698	0.29932	0.307692	0.291391	0.291391	0.692308	0.708609	0.683165	1.85105	0.3	0.612245	0.198675	0.198675	0.387755	0.801325	0.468743	1.63296	0.213058	0.221429	0.205298	0.205298	0.778571	0.794702
CAMI_Toy_11	0.01	0.387962	1.75282	0.147239	1	0.0794702	0.0794702	0	0.92053	0.259868	1.18908	0.190476	0.941176	0.10596	0.10596	0.0588235	0.89404	0.225514	1.0979	0.241379	0.913043	0.139073	0.139073	0.0869565	0.860927	0.357855	1.70263	0.1	0.888889	0.0529801	0.0529801	0.111111	0.94702	0.719907	1.9168	0.0379747	0.428571	0.0198676	0.0198675	0.571429	0.980132	0.378694	1.59199	0.135593	0.461538	0.0794702	0.0794702	0.538462	0.92053
CAMI_Toy_11	adaptive	0.372628	1.68542	0.302632	0.300654	0.304636	0.304636	0.699346	0.695364	0.225146	1.04432	0.609865	0.944444	0.450331	0.450331	0.0555556	0.549669	NA	NA	NA	NA	NA				0.344156	1.60698	0.29932	0.307692	0.291391	0.291391	0.692308	0.708609	0.689178	1.86491	0.152047	0.65	0.0860927	0.198675	0.387755	0.801325	NA	NA	NA	NA	NA
DNA Control2	0	0.120277	0.251264	0.296296	0.173913	1	1	0.826087	0	0.165944	0.512635	0.705882	0.666667	0.75	0.75	0.333333	0.25									0.12601	0.259348	0.307692	0.181818	1	1	0.818182	0	0.0425203	0.0976584	0.761905	0.615385	1	1	0.384615	0	0.267648	0.763806	0.183908	0.101266	1	1	0.898734	0
DNA Control2	0.01	0.116103	0.240778	1	1	1	1	0	0	0.161974	0.510114	0.857143	1	0.75	0.75	0	0.25									0.115742	0.235948	1	1	1	1	0	0	0.0420569	0.0962409	1	1	1	1	0	0	0.188246	0.549399	0.695652	0.533333	1	1	0.466667	0
DNA Control2	adaptive	0.116103	0.240778	1	1	1	1	0	0	0.161974	0.510114	0.857143	1	0.75	0.75	0	0.25	NA	NA	NA	NA	NA				0.115742	0.235948	1	1	1	1	0	0	0.0420569	0.0962409	1	1	1	1	0	0	NA	NA	NA	NA	NA
CAMI_Toy_50	0	0.433045	1.45854	0.315789	0.268293	0.383721	0.383721	0.731707	0.616279	0.234391	0.569377	0.685714	0.888889	0.55814	0.55814	0.111111	0.44186	0.316137	0.913028	0.338308	0.295652	0.395349	0.395349	0.704348	0.604651	0.430773	1.50635	0.276151	0.215686	0.383721	0.383721	0.784314	0.616279	0.437743	1.8914	0.252747	0.239583	0.267442	0.267442	0.760417	0.732558	0.933116	1.94019	0.0217391	0.166667	0.0116279	0.0116279	0.833333	0.988372
CAMI_Toy_50	0.01	0.47748	1.51435	0.126316	0.666667	0.0697674	0.0697674	0.333333	0.930233	0.270255	0.655266	0.189474	1	0.104651	0.104651	0	0.895349	0.329751	0.905467	0.147368	0.777778	0.0813953	0.0813953	0.222222	0.918605	0.459128	1.56296	0.0860215	0.571429	0.0465116	0.0465116	0.428571	0.953488	0.449596	1.94799	0.0860215	0.571429	0.0465116	0.0465116	0.428571	0.953488	0.933116	1.94019	0.021978	0.2	0.0116279	0.0116279	0.8	0.988372
CAMI_Toy_50	adaptive	0.440147	1.46515	0.301587	0.475	0.22093	0.383721	0.731707	0.616279	0.238062	0.584179	0.421053	0.857143	0.27907	0.55814	0.111111	0.44186	NA	NA	NA	NA	NA				0.429473	1.51375	0.269841	0.425	0.197674	0.383721	0.784314	0.616279	0.435698	1.89403	0.236025	0.253333	0.22093	0.267442	0.760417	0.732558	NA	NA	NA	NA	NA
CAMI_Toy_63	0	0.265365	1.42804	0.187755	0.123656	0.389831	0.389831	0.876344	0.610169	0.286898	1.23824	0.659794	0.842105	0.542373	0.542373	0.157895	0.457627	0.34304	1.00389	0.464286	0.357798	0.661017	0.661017	0.642202	0.338983	0.318274	1.44569	0.175	0.116022	0.355932	0.355932	0.883978	0.644068	0.83187	1.94365	0.218182	0.235294	0.20339	0.20339	0.764706	0.79661	0.391604	1.45044	0.185792	0.137097	0.288136	0.288136	0.862903	0.711864
CAMI_Toy_63	0.01	0.292444	1.46629	0.285714	0.611111	0.186441	0.186441	0.388889	0.813559	0.296929	1.31146	0.356164	0.928571	0.220339	0.220339	0.0714286	0.779661	0.375151	1.13903	0.351351	0.866667	0.220339	0.220339	0.133333	0.779661	0.332106	1.5037	0.25	0.692308	0.152542	0.152542	0.307692	0.847458	0.874671	2	0	0	0	0	1	1	0.318276	1.39557	0.232558	0.37037	0.169492	0.169492	0.62963	0.830508
CAMI_Toy_63	adaptive	0.265365	1.42804	0.187755	0.123656	0.389831	0.389831	0.876344	0.610169	0.286898	1.23824	0.659794	0.842105	0.542373	0.542373	0.157895	0.457627	NA	NA	NA	NA	NA				0.318274	1.44569	0.175	0.116022	0.355932	0.355932	0.883978	0.644068	0.833417	1.94876	0.183908	0.285714	0.135593	0.20339	0.764706	0.79661	NA	NA	NA	NA	NA
CParMed48	0	0.0459002	0.154152	0.810345	0.691176	0.979167	0.979167	0.308824	0.0208333	0.348121	0.816334	0.857143	1	0.75	0.75	0	0.25	0.19285	0.436907	0.781818	0.693548	0.895833	0.895833	0.306452	0.104167	0.0385005	0.189703	0.618421	0.451923	0.979167	0.979167	0.548077	0.0208333	0.309085	0.827799	0.790123	0.969697	0.666667	0.666667	0.030303	0.333333	0.92716	2	0	0	0	0	1	1
CParMed48	0.01	0.0565851	0.158339	0.957447	0.978261	0.9375	0.9375	0.0217391	0.0625	0.357959	0.848608	0.8	1	0.666667	0.666667	0	0.333333	0.222903	0.515537	0.857143	1	0.75	0.75	0	0.25	0.042743	0.201883	0.93617	0.956522	0.916667	0.916667	0.0434783	0.0833333	0.313421	0.842506	0.775	0.96875	0.645833	0.645833	0.03125	0.354167	0.92716	2	0	0	0	0	1	1
CParMed48	adaptive	0.0481173	0.154339	0.929293	0.901961	0.958333	0.979167	0.308824	0.0208333	0.348121	0.816334	0.857143	1	0.75	0.75	0	0.25	NA	NA	NA	NA	NA				0.0382095	0.18765	0.94	0.903846	0.979167	0.979167	0.548077	0.0208333	0.309085	0.827799	0.790123	0.969697	0.666667	0.666667	0.030303	0.333333	NA	NA	NA	NA	NA
CAMI_Toy_25	0	0.34766	1.34035	0.303371	0.327273	0.282723	0.282723	0.672727	0.717277	0.314634	1.04523	0.554745	0.915663	0.397906	0.397906	0.0843373	0.602094	0.329298	0.978507	0.501393	0.535714	0.471204	0.471204	0.464286	0.528796	0.355207	1.41179	0.305556	0.325444	0.287958	0.287958	0.674556	0.712042	0.627649	1.66524	0.206278	0.71875	0.120419	0.120419	0.28125	0.879581	0.398321	1.35829	0.16092	0.178344	0.146597	0.146597	0.821656	0.853403
CAMI_Toy_25	0.01	0.391605	1.43478	0.153846	0.941176	0.0837696	0.0837696	0.0588235	0.91623	0.33611	1.19094	0.144231	0.882353	0.078534	0.078534	0.117647	0.921466	0.35701	1.14807	0.161905	0.894737	0.0890052	0.0890052	0.105263	0.910995	0.363631	1.52314	0.135922	0.933333	0.0732984	0.0732984	0.0666667	0.926702	0.654092	1.70914	0.080402	1	0.0418848	0.0418848	0	0.958115	0.292774	1.30988	0.148837	0.666667	0.0837696	0.0837696	0.333333	0.91623
CAMI_Toy_25	adaptive	0.34766	1.34035	0.303371	0.327273	0.282723	0.282723	0.672727	0.717277	0.314634	1.04523	0.554745	0.915663	0.397906	0.397906	0.0843373	0.602094	NA	NA	NA	NA	NA				0.355207	1.41179	0.305556	0.325444	0.287958	0.287958	0.674556	0.712042	0.628303	1.66648	0.203704	0.88	0.115183	0.120419	0.28125	0.879581	NA	NA	NA	NA	NA
ABRF_MGRG_10ng	0	0.253235	0.526408	0.333333	0.2	1	1	0.8	0	0.653646	1.36209	0.75	1	0.6	0.6	0	0.4	0.626832	1.80783	0.00479042	0.0024024	0.8	0.8	0.997598	0.2	0.257826	0.640429	0.123457	0.0657895	1	1	0.934211	0	0.624549	1.32087	0.727273	0.666667	0.8	0.8	0.333333	0.2	0.697893	1.84757	0.0769231	0.0425532	0.4	0.4	0.957447	0.6
ABRF_MGRG_10ng	0.01	0.248552	0.515515	0.909091	0.833333	1	1	0.166667	0	0.661789	1.3726	0.571429	1	0.4	0.4	0	0.6	0.467635	1.6084	0.25	0.333333	0.2	0.2	0.666667	0.8	0.250699	0.612635	1	1	1	1	0	0	0.624336	1.32021	0.888889	1	0.8	0.8	0	0.2	0.691149	1.83446	0.114286	0.0666667	0.4	0.4	0.933333	0.6
ABRF_MGRG_10ng	adaptive	0.248552	0.515515	0.909091	0.833333	1	1	0.166667	0	0.661789	1.3726	0.571429	1	0.4	0.4	0	0.6	NA	NA	NA	NA	NA				0.250699	0.612635	1	1	1	1	0	0	0.624336	1.32021	0.888889	1	0.8	0.8	0	0.2	NA	NA	NA	NA	NA
HMP_even_454	0	0.201046	0.481445	0.689655	0.540541	0.952381	0.952381	0.459459	0.047619	0.207088	0.544211	0.8	1	0.666667	0.666667	0	0.333333	0.217807	0.641604	0.0669145	0.0348162	0.857143	0.857143	0.965184	0.142857	0.213487	0.473319	0.512821	0.350877	0.952381	0.952381	0.649123	0.047619	0.157689	0.384454	0.833333	1	0.714286	0.714286	0	0.285714	0.487859	1.2904	0.110092	0.0681818	0.285714	0.285714	0.931818	0.714286
HMP_even_454	0.01	0.207667	0.492966	0.833333	1	0.714286	0.714286	0	0.285714	0.230082	0.571543	0.645161	1	0.47619	0.47619	0	0.52381	0.202227	0.519948	0.516129	0.8	0.380952	0.380952	0.2	0.619048	0.222956	0.483928	0.833333	1	0.714286	0.714286	0	0.285714	0.162522	0.399093	0.764706	1	0.619048	0.619048	0	0.380952	0.431113	1.13556	0.26087	0.24	0.285714	0.285714	0.76	0.714286
HMP_even_454	adaptive	0.199861	0.479355	0.9	0.947368	0.857143	0.952381	0.459459	0.047619	0.216617	0.546832	0.727273	1	0.571429	0.666667	0	0.333333	NA	NA	NA	NA	NA				0.212327	0.467595	0.878049	0.9	0.857143	0.952381	0.649123	0.047619	0.157689	0.384454	0.833333	1	0.714286	0.714286	0	0.285714	NA	NA	NA	NA	NA
Unbiased Gut3	0	0.0113528	0.0381747	0.8	0.711111	0.914286	0.914286	0.288889	0.0857143	0.54172	1.62038	0.666667	0.829787	0.557143	0.557143	0.170213	0.442857									0.152084	0.484451	0.785276	0.688172	0.914286	0.914286	0.311828	0.0857143	0.609873	1.65149	0.532468	0.488095	0.585714	0.585714	0.511905	0.414286	0.553018	1.96398	0.0584795	0.0495049	0.0714286	0.0714286	0.950495	0.928571
Unbiased Gut3	0.01	0.0648768	0.193235	0.292683	1	0.171429	0.171429	0	0.828571	0.553375	1.67384	0.363636	0.888889	0.228571	0.228571	0.111111	0.771429									0.19941	0.670804	0.25	1	0.142857	0.142857	0	0.857143	0.621764	1.67951	0.359551	0.842105	0.228571	0.228571	0.157895	0.771429	0.516397	1.96178	0.0425532	0.0833333	0.0285714	0.0285714	0.916667	0.971429
Unbiased Gut3	adaptive	0.0166006	0.0482387	0.634615	0.970588	0.471429	0.914286	0.288889	0.0857143	0.54172	1.62038	0.666667	0.829787	0.557143	0.557143	0.170213	0.442857	NA	NA	NA	NA	NA				0.157324	0.500319	0.601942	0.939394	0.442857	0.914286	0.311828	0.0857143	0.609873	1.65149	0.532468	0.488095	0.585714	0.585714	0.511905	0.414286	NA	NA	NA	NA	NA
CAMI_Toy_48	0	0.467195	1.68136	0.23219	0.25	0.216749	0.216749	0.75	0.783251	0.162672	0.563682	0.537931	0.896552	0.384236	0.384236	0.103448	0.615764	0.146442	0.558046	0.567976	0.734375	0.463054	0.463054	0.265625	0.536946	0.440674	1.66565	0.232295	0.273333	0.20197	0.20197	0.726667	0.79803	0.49024	1.82263	0.344828	0.574713	0.246305	0.246305	0.425287	0.753695	0.368734	1.33587	0.197183	0.230263	0.172414	0.172414	0.769737	0.827586
CAMI_Toy_48	0.01	0.530308	1.73072	0.145455	0.941176	0.0788177	0.0788177	0.0588235	0.921182	0.249821	0.739712	0.171171	1	0.0935961	0.0935961	0	0.906404	0.223741	0.781921	0.170404	0.95	0.0935961	0.0935961	0.05	0.906404	0.466296	1.73092	0.101852	0.846154	0.0541872	0.0541872	0.153846	0.945813	0.570132	1.94766	0.0289855	0.75	0.0147783	0.0147783	0.25	0.985222	0.306651	1.23101	0.0986547	0.55	0.0541872	0.0541872	0.45	0.945813
CAMI_Toy_48	adaptive	0.467195	1.68136	0.23219	0.25	0.216749	0.216749	0.75	0.783251	0.162672	0.563682	0.537931	0.896552	0.384236	0.384236	0.103448	0.615764	NA	NA	NA	NA	NA				0.440674	1.66565	0.232295	0.273333	0.20197	0.20197	0.726667	0.79803	0.500699	1.84605	0.230453	0.7	0.137931	0.246305	0.425287	0.753695	NA	NA	NA	NA	NA
CAMI_Toy_32	0	0.130124	0.80798	0.311377	0.220339	0.530612	0.530612	0.779661	0.469388	0.170099	1.07386	0.683544	0.9	0.55102	0.55102	0.1	0.44898	0.215031	0.964967	0.339181	0.237705	0.591837	0.591837	0.762295	0.408163	0.135251	0.804042	0.278351	0.186207	0.55102	0.55102	0.813793	0.44898	0.839382	1.88545	0.237037	0.186047	0.326531	0.326531	0.813953	0.673469	0.369449	1.42401	0.17931	0.135417	0.265306	0.265306	0.864583	0.734694
CAMI_Toy_32	0.01	0.153937	0.846977	0.366667	1	0.22449	0.22449	0	0.77551	0.177322	1.12544	0.338983	1	0.204082	0.204082	0	0.795918	0.185524	0.98011	0.366667	1	0.22449	0.22449	0	0.77551	0.150952	0.853973	0.333333	0.909091	0.204082	0.204082	0.0909091	0.795918	0.871746	1.92984	0.0967742	0.230769	0.0612245	0.0612245	0.769231	0.938776	0.310584	1.36336	0.210526	0.296296	0.163265	0.163265	0.703704	0.836735
CAMI_Toy_32	adaptive	0.129761	0.809732	0.571429	0.685714	0.489796	0.530612	0.779661	0.469388	0.170251	1.07506	0.657895	0.925926	0.510204	0.55102	0.1	0.44898	NA	NA	NA	NA	NA				0.135251	0.804042	0.278351	0.186207	0.55102	0.55102	0.813793	0.44898	0.839382	1.88545	0.237037	0.186047	0.326531	0.326531	0.813953	0.673469	NA	NA	NA	NA	NA
CAMI_Toy_0	0	0.216299	1.4606	0.426471	0.386667	0.47541	0.47541	0.613333	0.52459	0.202405	1.42441	0.652174	0.967742	0.491803	0.491803	0.0322581	0.508197	0.125337	0.62093	0.396396	0.44	0.360656	0.360656	0.56	0.639344	0.20765	1.39414	0.356688	0.291667	0.459016	0.459016	0.708333	0.540984	0.241093	1.38474	0.626263	0.815789	0.508197	0.508197	0.184211	0.491803	0.29868	1.14157	0.08	0.0674157	0.0983607	0.0983607	0.932584	0.901639
CAMI_Toy_0	0.01	0.236846	1.50055	0.0625	0.666667	0.0327869	0.0327869	0.333333	0.967213	0.21391	1.49455	0.0634921	1	0.0327869	0.0327869	0	0.967213	0.108807	0.554445	0.149254	0.833333	0.0819672	0.0819672	0.166667	0.918033	0.231688	1.45929	0.0923077	0.75	0.0491803	0.0491803	0.25	0.95082	0.213719	1.47315	0.09375	1	0.0491803	0.0491803	0	0.95082	0.186182	0.936614	0.106667	0.285714	0.0655738	0.0655738	0.714286	0.934426
CAMI_Toy_0	adaptive	0.220498	1.46349	0.375	0.789474	0.245902	0.47541	0.613333	0.52459	0.20151	1.44094	0.277778	0.909091	0.163934	0.491803	0.0322581	0.508197	NA	NA	NA	NA	NA				0.21001	1.40361	0.35443	0.777778	0.229508	0.459016	0.708333	0.540984	0.237747	1.39854	0.363636	0.875	0.229508	0.508197	0.184211	0.491803	NA	NA	NA	NA	NA
CAMI_Toy_16	0	0.206662	1.46969	0.412214	0.465517	0.369863	0.369863	0.534483	0.630137	0.197521	1.40402	0.642202	0.972222	0.479452	0.479452	0.0277778	0.520548	0.0838953	0.569092	0.313043	0.428571	0.246575	0.246575	0.571429	0.753425	0.182549	1.33866	0.397163	0.411765	0.383562	0.383562	0.588235	0.616438	0.834688	1.92471	0.271739	0.225225	0.342466	0.342466	0.774775	0.657534	0.245898	0.944906	0.108108	0.106667	0.109589	0.109589	0.893333	0.890411
CAMI_Toy_16	0.01	0.22155	1.49204	0.0779221	0.75	0.0410959	0.0410959	0.25	0.958904	0.217667	1.46098	0.027027	1	0.0136986	0.0136986	0	0.986301	0.0752274	0.507733	0.102564	0.8	0.0547945	0.0547945	0.2	0.945205	0.195385	1.37553	0.102564	0.8	0.0547945	0.0547945	0.2	0.945205	0.85216	1.9581	0.136364	0.4	0.0821918	0.0821918	0.6	0.917808	0.128826	0.688955	0.0963855	0.4	0.0547945	0.0547945	0.6	0.945205
CAMI_Toy_16	adaptive	0.211806	1.47456	0.229885	0.714286	0.136986	0.369863	0.534483	0.630137	0.200129	1.4236	0.175	1	0.0958904	0.479452	0.0277778	0.520548	NA	NA	NA	NA	NA				0.18763	1.3549	0.209302	0.692308	0.123288	0.383562	0.588235	0.616438	0.834688	1.92471	0.271739	0.225225	0.342466	0.342466	0.774775	0.657534	NA	NA	NA	NA	NA
GC-rich2	0	0.115009	0.48831	0.617647	0.5	0.807692	0.807692	0.5	0.192308	0.472426	1.58568	0.285714	0.555556	0.192308	0.192308	0.444444	0.807692									0.0514529	0.30948	0.729927	0.588235	0.961538	0.961538	0.411765	0.0384615	0.481587	1.64949	0.196078	0.2	0.192308	0.192308	0.8	0.807692	0.423597	1.76921	0.0654206	0.0432099	0.134615	0.134615	0.95679	0.865385
GC-rich2	0.01	0.155715	0.587754	0.609756	0.833333	0.480769	0.480769	0.166667	0.519231	0.473418	1.59768	0.276923	0.692308	0.173077	0.173077	0.307692	0.826923									0.109137	0.480638	0.632911	0.925926	0.480769	0.480769	0.0740741	0.519231	0.485963	1.6565	0.208955	0.466667	0.134615	0.134615	0.533333	0.865385	0.363706	1.73752	0.097561	0.133333	0.0769231	0.0769231	0.866667	0.923077
GC-rich2	adaptive	0.114675	0.488363	0.742857	0.735849	0.75	0.807692	0.5	0.192308	0.473418	1.59768	0.276923	0.692308	0.173077	0.173077	0.307692	0.826923	NA	NA	NA	NA	NA				0.0497281	0.313619	0.843137	0.86	0.826923	0.961538	0.411765	0.0384615	0.485963	1.6565	0.208955	0.466667	0.134615	0.134615	0.533333	0.865385	NA	NA	NA	NA	NA
CAMI_High_2	0	0.584565	1.85705	0.0215947	0.0134995	0.0539419	0.0539419	0.986501	0.946058	0.690807	1.88806	0.020979	0.0666667	0.0124481	0.0124481	0.933333	0.987552	0.614011	1.76461	0.0835165	0.088785	0.0788382	0.0788382	0.911215	0.921162	0.606646	1.85979	0.0195489	0.0119376	0.0539419	0.0539419	0.988062	0.946058	0.566317	1.76779	0.0712946	0.0650685	0.0788382	0.0788382	0.934932	0.921162	0.642166	2	0	0	0	0	1	1
CAMI_High_2	0.01	0.678914	1.89065	0.0229008	0.142857	0.0124481	0.0124481	0.857143	0.987552	0.753577	1.88806	0.024	0.333333	0.0124481	0.0124481	0.666667	0.987552	0.68306	1.83508	0.0542636	0.411765	0.0290456	0.0290456	0.588235	0.970954	0.783202	1.93343	0.00809717	0.166667	0.00414938	0.00414938	0.833333	0.995851	0.682567	1.85767	0.0393701	0.384615	0.0207469	0.0207469	0.615385	0.979253	0.728774	2	0	0	0	0	1	1
CAMI_High_2	adaptive	0.584565	1.85705	0.0215947	0.0134995	0.0539419	0.0539419	0.986501	0.946058	0.753577	1.88806	0.024	0.333333	0.0124481	0.0124481	0.666667	0.987552	NA	NA	NA	NA	NA				0.606646	1.85979	0.0195489	0.0119376	0.0539419	0.0539419	0.988062	0.946058	0.573181	1.76651	0.113565	0.236842	0.0746888	0.0788382	0.934932	0.921162	NA	NA	NA	NA	NA
CAMI_Toy_42	0	0.40129	1.68631	0.231362	0.226131	0.236842	0.236842	0.773869	0.763158	0.228937	0.704411	0.55914	0.876404	0.410526	0.410526	0.123596	0.589474	0.138659	0.565432	0.607362	0.727941	0.521053	0.521053	0.272059	0.478947	0.40912	1.67784	0.239554	0.254438	0.226316	0.226316	0.745562	0.773684	0.230445	0.731766	0.430976	0.598131	0.336842	0.336842	0.401869	0.663158	0.363067	1.13743	0.140056	0.149701	0.131579	0.131579	0.850299	0.868421
CAMI_Toy_42	0.01	0.430801	1.73766	0.114833	0.631579	0.0631579	0.0631579	0.368421	0.936842	0.365796	0.939261	0.136585	0.933333	0.0736842	0.0736842	0.0666667	0.926316	0.222142	0.840659	0.153846	0.888889	0.0842105	0.0842105	0.111111	0.915789	0.438365	1.74406	0.0970874	0.625	0.0526316	0.0526316	0.375	0.947368	0.326727	0.894905	0.154589	0.941176	0.0842105	0.0842105	0.0588235	0.915789	0.264774	0.963836	0.114833	0.631579	0.0631579	0.0631579	0.368421	0.936842
CAMI_Toy_42	adaptive	0.40129	1.68631	0.231362	0.226131	0.236842	0.236842	0.773869	0.763158	0.228937	0.704411	0.55914	0.876404	0.410526	0.410526	0.123596	0.589474	NA	NA	NA	NA	NA				0.40912	1.67784	0.239554	0.254438	0.226316	0.226316	0.745562	0.773684	0.230445	0.731766	0.430976	0.598131	0.336842	0.336842	0.401869	0.663158	NA	NA	NA	NA	NA
CAMI_Toy_40	0	0.415616	1.55642	0.326316	0.378049	0.287037	0.287037	0.621951	0.712963	0.172671	0.628897	0.608696	0.924528	0.453704	0.453704	0.0754717	0.546296	0.235965	0.791024	0.579088	0.687898	0.5	0.5	0.312102	0.5	0.323295	1.29065	0.325069	0.401361	0.273148	0.273148	0.598639	0.726852	0.56477	1.75327	0.345277	0.582418	0.24537	0.24537	0.417582	0.75463	0.414684	1.51085	0.153409	0.198529	0.125	0.125	0.801471	0.875
CAMI_Toy_40	0.01	0.459092	1.65362	0.153846	1	0.0833333	0.0833333	0	0.916667	0.216091	0.840192	0.137931	1	0.0740741	0.0740741	0	0.925926	0.277249	0.997742	0.151899	0.857143	0.0833333	0.0833333	0.142857	0.916667	0.347447	1.42789	0.0969163	1	0.0509259	0.0509259	0	0.949074	0.599039	1.85356	0.0538117	0.857143	0.0277778	0.0277778	0.142857	0.972222	0.302117	1.37875	0.0833333	0.416667	0.0462963	0.0462963	0.583333	0.953704
CAMI_Toy_40	adaptive	0.415616	1.55642	0.326316	0.378049	0.287037	0.287037	0.621951	0.712963	0.172671	0.628897	0.608696	0.924528	0.453704	0.453704	0.0754717	0.546296	NA	NA	NA	NA	NA				0.323295	1.29065	0.325069	0.401361	0.273148	0.273148	0.598639	0.726852	0.573795	1.77022	0.212598	0.710526	0.125	0.24537	0.417582	0.75463	NA	NA	NA	NA	NA
CAMI_Toy_59	0	0.2385	1.22321	0.359756	0.468254	0.292079	0.292079	0.531746	0.707921	0.192203	0.593903	0.588629	0.907216	0.435644	0.435644	0.0927835	0.564356	0.22074	0.65519	0.582857	0.689189	0.50495	0.50495	0.310811	0.49505	0.230482	1.23959	0.338192	0.411348	0.287129	0.287129	0.588652	0.712871	0.546544	1.4643	0.246914	0.731707	0.148515	0.148515	0.268293	0.851485	0.30383	1.09326	0.186747	0.238462	0.153465	0.153465	0.761538	0.846535
CAMI_Toy_59	0.01	0.296731	1.34053	0.138249	1	0.0742574	0.0742574	0	0.925743	0.23601	0.852574	0.111628	0.923077	0.0594059	0.0594059	0.0769231	0.940594	0.267902	0.891586	0.111111	0.857143	0.0594059	0.0594059	0.142857	0.940594	0.246833	1.34793	0.12037	0.928571	0.0643564	0.0643564	0.0714286	0.935644	0.570535	1.48046	0.12093	1	0.0643564	0.0643564	0	0.935644	0.222303	0.972514	0.0909091	0.555556	0.0495049	0.049505	0.444444	0.950495
CAMI_Toy_59	adaptive	0.2385	1.22321	0.359756	0.468254	0.292079	0.292079	0.531746	0.707921	0.192203	0.593903	0.588629	0.907216	0.435644	0.435644	0.0927835	0.564356	NA	NA	NA	NA	NA				0.230482	1.23959	0.338192	0.411348	0.287129	0.287129	0.588652	0.712871	0.546544	1.4643	0.246914	0.731707	0.148515	0.148515	0.268293	0.851485	NA	NA	NA	NA	NA
CAMI_Toy_54	0	0.380168	1.02623	0.357388	0.376812	0.339869	0.339869	0.623188	0.660131	0.143584	0.440767	0.60262	0.907895	0.45098	0.45098	0.0921053	0.54902	0.206375	0.526461	0.591667	0.816092	0.464052	0.464052	0.183908	0.535948	0.444409	1.70574	0.335443	0.325153	0.346405	0.346405	0.674847	0.653595	0.544238	1.7899	0.326087	0.365854	0.294118	0.294118	0.634146	0.705882	0.318336	0.938567	0.123077	0.149533	0.104575	0.104575	0.850467	0.895425
CAMI_Toy_54	0.01	0.445308	1.12361	0.108434	0.692308	0.0588235	0.0588235	0.307692	0.941176	0.175121	0.589987	0.0875	1	0.0457516	0.0457516	0	0.954248	0.232297	0.625432	0.0754717	1	0.0392157	0.0392157	0	0.960784	0.439619	1.77096	0.139535	0.631579	0.0784314	0.0784314	0.368421	0.921569	0.553034	1.82929	0.107784	0.642857	0.0588235	0.0588235	0.357143	0.941176	0.254531	0.740823	0.0617284	0.555556	0.0326797	0.0326797	0.444444	0.96732
CAMI_Toy_54	adaptive	0.390132	1.03504	0.328502	0.62963	0.222222	0.339869	0.623188	0.660131	0.150144	0.467212	0.338624	0.888889	0.20915	0.45098	0.0921053	0.54902	NA	NA	NA	NA	NA				0.444409	1.70574	0.335443	0.325153	0.346405	0.346405	0.674847	0.653595	0.544238	1.7899	0.326087	0.365854	0.294118	0.294118	0.634146	0.705882	NA	NA	NA	NA	NA
CAMI_Toy_39	0	0.491353	1.70281	0.215743	0.181373	0.266187	0.266187	0.818627	0.733813	0.164709	0.681463	0.590476	0.873239	0.446043	0.446043	0.126761	0.553957	0.252244	0.940897	0.573643	0.621849	0.532374	0.532374	0.378151	0.467626	0.312327	1.16115	0.254417	0.25	0.258993	0.258993	0.75	0.741007	0.527712	1.72908	0.384279	0.488889	0.316547	0.316547	0.511111	0.683453	0.470082	1.69744	0.116183	0.137255	0.100719	0.100719	0.862745	0.899281
CAMI_Toy_39	0.01	0.525821	1.75425	0.180645	0.875	0.100719	0.100719	0.125	0.899281	0.220359	0.848669	0.194805	1	0.107914	0.107914	0	0.892086	0.292427	1.10881	0.246914	0.869565	0.143885	0.143885	0.130435	0.856115	0.367575	1.23054	0.108108	0.888889	0.057554	0.057554	0.111111	0.942446	0.64093	1.89093	0.0952381	0.875	0.0503597	0.0503597	0.125	0.94964	0.396659	1.67789	0.120482	0.37037	0.0719424	0.0719424	0.62963	0.928058
CAMI_Toy_39	adaptive	0.491353	1.70281	0.215743	0.181373	0.266187	0.266187	0.818627	0.733813	0.164709	0.681463	0.590476	0.873239	0.446043	0.446043	0.126761	0.553957	NA	NA	NA	NA	NA				0.316262	1.1651	0.310881	0.555556	0.215827	0.258993	0.75	0.741007	0.527712	1.72908	0.384279	0.488889	0.316547	0.316547	0.511111	0.683453	NA	NA	NA	NA	NA
CAMI_Toy_14	0	0.386695	1.65569	0.255452	0.253086	0.257862	0.257862	0.746914	0.742138	0.16422	0.857758	0.576419	0.942857	0.415094	0.415094	0.0571429	0.584906	0.245914	1.12255	0.545455	0.54375	0.54717	0.54717	0.45625	0.45283	0.225873	1.19827	0.274648	0.312	0.245283	0.245283	0.688	0.754717	0.757034	1.79493	0.34058	0.401709	0.295597	0.295597	0.598291	0.704403	0.512478	1.805	0.160305	0.203883	0.132075	0.132075	0.796117	0.867925
CAMI_Toy_14	0.01	0.379749	1.71031	0.201117	0.9	0.113208	0.113208	0.1	0.886792	0.204081	1.0125	0.182857	1	0.100629	0.100629	0	0.899371	0.275911	1.3238	0.247312	0.851852	0.144654	0.144654	0.148148	0.855346	0.249447	1.31239	0.127907	0.846154	0.0691824	0.0691824	0.153846	0.930818	0.782496	1.90217	0.0813953	0.538462	0.0440252	0.0440252	0.461538	0.955975	0.479475	1.87159	0.0645161	0.222222	0.0377358	0.0377358	0.777778	0.962264
CAMI_Toy_14	adaptive	0.386695	1.65569	0.255452	0.253086	0.257862	0.257862	0.746914	0.742138	0.16422	0.857758	0.576419	0.942857	0.415094	0.415094	0.0571429	0.584906	NA	NA	NA	NA	NA				0.228476	1.2063	0.299517	0.645833	0.194969	0.245283	0.688	0.754717	0.757034	1.79493	0.34058	0.401709	0.295597	0.295597	0.598291	0.704403	NA	NA	NA	NA	NA
CAMI_Toy_26	0	0.366318	1.45454	0.273092	0.228188	0.34	0.34	0.771812	0.66	0.251942	1.11758	0.636364	0.907407	0.49	0.49	0.0925926	0.51	0.27414	0.783653	0.597015	0.594059	0.6	0.6	0.405941	0.4	0.30773	1.45538	0.273859	0.234043	0.33	0.33	0.765957	0.67	0.667318	1.74308	0.359447	0.333333	0.39	0.39	0.666667	0.61	0.361902	1.22903	0.157025	0.133803	0.19	0.19	0.866197	0.81
CAMI_Toy_26	0.01	0.399271	1.53637	0.192982	0.785714	0.11	0.11	0.214286	0.89	0.26832	1.19904	0.18018	0.909091	0.1	0.1	0.0909091	0.9	0.291928	0.824013	0.214286	1	0.12	0.12	0	0.88	0.366222	1.57994	0.12963	0.875	0.07	0.07	0.125	0.93	0.695155	1.84909	0.135593	0.444444	0.08	0.08	0.555556	0.92	0.276049	1.1326	0.153846	0.529412	0.09	0.09	0.470588	0.91
CAMI_Toy_26	adaptive	0.366318	1.45454	0.273092	0.228188	0.34	0.34	0.771812	0.66	0.249522	1.13629	0.412214	0.870968	0.27	0.49	0.0925926	0.51	NA	NA	NA	NA	NA				0.307788	1.45916	0.391304	0.710526	0.27	0.33	0.765957	0.67	0.667318	1.74308	0.359447	0.333333	0.39	0.39	0.666667	0.61	NA	NA	NA	NA	NA
CAMI_Toy_13	0	0.195028	1.20355	0.394619	0.372881	0.419048	0.419048	0.627119	0.580952	0.168697	1.17443	0.606452	0.94	0.447619	0.447619	0.06	0.552381	0.180123	1.00845	0.421488	0.372263	0.485714	0.485714	0.627737	0.514286	0.170135	1.11772	0.325758	0.27044	0.409524	0.409524	0.72956	0.590476	0.610833	1.41489	0.365714	0.457143	0.304762	0.304762	0.542857	0.695238	0.383559	1.47086	0.152941	0.2	0.12381	0.12381	0.8	0.87619
CAMI_Toy_13	0.01	0.226573	1.27244	0.172414	0.909091	0.0952381	0.0952381	0.0909091	0.904762	0.184927	1.24362	0.157895	1	0.0857143	0.0857143	0	0.914286	0.180866	1.11596	0.235294	1	0.133333	0.133333	0	0.866667	0.17702	1.1964	0.20339	0.923077	0.114286	0.114286	0.0769231	0.885714	0.613328	1.44422	0.186441	0.846154	0.104762	0.104762	0.153846	0.895238	0.329224	1.43281	0.167939	0.423077	0.104762	0.104762	0.576923	0.895238
CAMI_Toy_13	adaptive	0.195028	1.20355	0.394619	0.372881	0.419048	0.419048	0.627119	0.580952	0.169965	1.18667	0.359375	1	0.219048	0.447619	0.06	0.552381	NA	NA	NA	NA	NA				0.170135	1.11772	0.325758	0.27044	0.409524	0.409524	0.72956	0.590476	0.610665	1.41829	0.340426	0.666667	0.228571	0.304762	0.542857	0.695238	NA	NA	NA	NA	NA
CAMI_Toy_47	0	0.440508	1.49693	0.290221	0.267442	0.317241	0.317241	0.732558	0.682759	0.244144	0.801434	0.612613	0.883117	0.468966	0.468966	0.116883	0.531034	0.162621	0.602131	0.552529	0.633929	0.489655	0.489655	0.366071	0.510345	0.409892	1.48553	0.286667	0.277419	0.296552	0.296552	0.722581	0.703448	0.674193	1.57373	0.251256	0.462963	0.172414	0.172414	0.537037	0.827586	0.414826	1.45692	0.133333	0.135714	0.131034	0.131034	0.864286	0.868966
CAMI_Toy_47	0.01	0.493352	1.5542	0.15	0.8	0.0827586	0.0827586	0.2	0.917241	0.253714	0.915224	0.209877	1	0.117241	0.117241	0	0.882759	0.210418	0.783862	0.228916	0.904762	0.131034	0.131034	0.0952381	0.868966	0.435233	1.5506	0.11465	0.75	0.062069	0.062069	0.25	0.937931	0.704425	1.62386	0.0653595	0.625	0.0344828	0.0344828	0.375	0.965517	0.309264	1.28618	0.142012	0.5	0.0827586	0.0827586	0.5	0.917241
CAMI_Toy_47	adaptive	0.440508	1.49693	0.290221	0.267442	0.317241	0.317241	0.732558	0.682759	0.244144	0.801434	0.612613	0.883117	0.468966	0.468966	0.116883	0.531034	NA	NA	NA	NA	NA				0.409892	1.48553	0.286667	0.277419	0.296552	0.296552	0.722581	0.703448	0.676202	1.58207	0.153846	0.541667	0.0896552	0.172414	0.537037	0.827586	NA	NA	NA	NA	NA
CAMI_Toy_1	0	0.368506	1.14887	0.273684	0.236364	0.325	0.325	0.763636	0.675	0.25636	0.956601	0.525424	0.815789	0.3875	0.3875	0.184211	0.6125	0.161038	0.57218	0.423358	0.508772	0.3625	0.3625	0.491228	0.6375	0.354543	1.13733	0.245098	0.201613	0.3125	0.3125	0.798387	0.6875	0.666608	1.80678	0.272727	0.283784	0.2625	0.2625	0.716216	0.7375	0.374571	1.29491	0.107527	0.0943396	0.125	0.125	0.90566	0.875
CAMI_Toy_1	0.01	0.413332	1.20608	0.0930233	0.666667	0.05	0.05	0.333333	0.95	0.257178	1.04182	0.0952381	1	0.05	0.05	0	0.95	0.174518	0.635766	0.177778	0.8	0.1	0.1	0.2	0.9	0.392669	1.21309	0.0714286	0.75	0.0375	0.0375	0.25	0.9625	0.71665	1.84754	0.131868	0.545455	0.075	0.075	0.454545	0.925	0.310799	1.14853	0.149533	0.296296	0.1	0.1	0.703704	0.9
CAMI_Toy_1	adaptive	0.372322	1.1526	0.333333	0.642857	0.225	0.325	0.763636	0.675	0.208874	0.96795	0.294737	0.933333	0.175	0.3875	0.184211	0.6125	NA	NA	NA	NA	NA				0.358065	1.14133	0.306306	0.548387	0.2125	0.3125	0.798387	0.6875	0.666608	1.80678	0.272727	0.283784	0.2625	0.2625	0.716216	0.7375	NA	NA	NA	NA	NA
GC-rich1	0	0.165229	0.496553	0.411765	0.259259	1	1	0.740741	0	0.61728	1.7946	0.285714	0.428571	0.214286	0.214286	0.571429	0.785714									0.0310154	0.138272	0.444444	0.285714	1	1	0.714286	0	0.514642	1.793	0.105263	0.0833333	0.142857	0.142857	0.916667	0.857143	0.396428	1.82402	0.0707965	0.040404	0.285714	0.285714	0.959596	0.714286
GC-rich1	0.01	0.162187	0.508422	0.928571	0.928571	0.928571	0.928571	0.0714286	0.0714286	0.61728	1.7946	0.3	0.5	0.214286	0.214286	0.5	0.785714									0.018587	0.137251	0.962963	1	0.928571	0.928571	0	0.0714286	0.517486	1.793	0.181818	0.25	0.142857	0.142857	0.75	0.857143	0.306666	1.78629	0.1875	0.166667	0.214286	0.214286	0.833333	0.785714
GC-rich1	adaptive	0.164213	0.49468	0.848485	0.736842	1	1	0.740741	0	0.61728	1.7946	0.3	0.5	0.214286	0.214286	0.5	0.785714	NA	NA	NA	NA	NA				0.018587	0.137251	0.962963	1	0.928571	0.928571	0	0.0714286	0.517486	1.793	0.181818	0.25	0.142857	0.142857	0.75	0.857143	NA	NA	NA	NA	NA
CAMI_Toy_21	0	0.320544	1.38131	0.280822	0.213542	0.41	0.41	0.786458	0.59	0.256003	0.898787	0.622517	0.921569	0.47	0.47	0.0784314	0.53	0.335244	0.812006	0.5	0.473214	0.53	0.53	0.526786	0.47	0.356047	1.38968	0.318725	0.264901	0.4	0.4	0.735099	0.6	0.295158	0.943255	0.49711	0.589041	0.43	0.43	0.410959	0.57	0.357396	1.14118	0.147059	0.144231	0.15	0.15	0.855769	0.85
CAMI_Toy_21	0.01	0.337953	1.43852	0.237288	0.777778	0.14	0.14	0.222222	0.86	0.266323	0.974287	0.210526	0.857143	0.12	0.12	0.142857	0.88	0.375314	0.9549	0.165138	1	0.09	0.09	0	0.91	0.37398	1.50775	0.178571	0.833333	0.1	0.1	0.166667	0.9	0.311913	1.02971	0.214286	1	0.12	0.12	0	0.88	0.278028	1.11819	0.121739	0.466667	0.07	0.07	0.533333	0.93
CAMI_Toy_21	adaptive	0.320544	1.38131	0.280822	0.213542	0.41	0.41	0.786458	0.59	0.255762	0.910474	0.430769	0.933333	0.28	0.47	0.0784314	0.53	NA	NA	NA	NA	NA				0.353811	1.39664	0.433566	0.72093	0.31	0.4	0.735099	0.6	0.295158	0.943255	0.49711	0.589041	0.43	0.43	0.410959	0.57	NA	NA	NA	NA	NA
CAMI_Toy_23	0	0.22284	1.18084	0.336207	0.291045	0.397959	0.397959	0.708955	0.602041	0.205049	1.04486	0.62585	0.938776	0.469388	0.469388	0.0612245	0.530612	0.271408	0.865906	0.469027	0.414062	0.540816	0.540816	0.585938	0.459184	0.248751	1.17493	0.312	0.256579	0.397959	0.397959	0.743421	0.602041	0.804028	1.8006	0.302752	0.275	0.336735	0.336735	0.725	0.663265	0.345531	1.28105	0.16129	0.170455	0.153061	0.153061	0.829545	0.846939
CAMI_Toy_23	0.01	0.252082	1.25112	0.210526	0.75	0.122449	0.122449	0.25	0.877551	0.214207	1.10666	0.166667	0.9	0.0918367	0.0918367	0.1	0.908163	0.283257	0.950977	0.201835	1	0.112245	0.112245	0	0.887755	0.254213	1.26816	0.18018	0.769231	0.102041	0.102041	0.230769	0.897959	0.813385	1.83455	0.19469	0.733333	0.112245	0.112245	0.266667	0.887755	0.286231	1.22837	0.173228	0.37931	0.112245	0.112245	0.62069	0.887755
CAMI_Toy_23	adaptive	0.22284	1.18084	0.336207	0.291045	0.397959	0.397959	0.708955	0.602041	0.206822	1.05763	0.412698	0.928571	0.265306	0.469388	0.0612245	0.530612	NA	NA	NA	NA	NA				0.248751	1.17493	0.312	0.256579	0.397959	0.397959	0.743421	0.602041	0.804028	1.8006	0.302752	0.275	0.336735	0.336735	0.725	0.663265	NA	NA	NA	NA	NA
CAMI_Toy_3	0	0.354269	1.69122	0.244604	0.207317	0.298246	0.298246	0.792683	0.701754	0.184015	0.490813	0.648045	0.892308	0.508772	0.508772	0.107692	0.491228	0.206055	0.715354	0.5	0.469231	0.535088	0.535088	0.530769	0.464912	0.38478	1.71883	0.212766	0.178571	0.263158	0.263158	0.821429	0.736842	0.679763	1.74851	0.267327	0.306818	0.236842	0.236842	0.693182	0.763158	0.340789	1.21248	0.156379	0.147287	0.166667	0.166667	0.852713	0.833333
CAMI_Toy_3	0.01	0.354136	1.71086	0.240602	0.842105	0.140351	0.140351	0.157895	0.859649	0.233612	0.605361	0.204724	1	0.114035	0.114035	0	0.885965	0.211526	0.701532	0.21875	1	0.122807	0.122807	0	0.877193	0.355112	1.7304	0.225564	0.789474	0.131579	0.131579	0.210526	0.868421	0.733408	1.8352	0.141732	0.692308	0.0789474	0.0789474	0.307692	0.921053	0.231928	0.874473	0.119403	0.4	0.0701754	0.0701754	0.6	0.929825
CAMI_Toy_3	adaptive	0.354269	1.69122	0.244604	0.207317	0.298246	0.298246	0.792683	0.701754	0.190341	0.511491	0.424658	0.96875	0.27193	0.508772	0.107692	0.491228	NA	NA	NA	NA	NA				0.38478	1.71883	0.212766	0.178571	0.263158	0.263158	0.821429	0.736842	0.679763	1.74851	0.267327	0.306818	0.236842	0.236842	0.693182	0.763158	NA	NA	NA	NA	NA
CAMI_Toy_57	0	0.254297	1.27233	0.355872	0.393701	0.324675	0.324675	0.606299	0.675325	0.186515	0.57881	0.641667	0.895349	0.5	0.5	0.104651	0.5	0.198901	0.643217	0.580882	0.669492	0.512987	0.512987	0.330508	0.487013	0.26056	1.27206	0.346021	0.37037	0.324675	0.324675	0.62963	0.675325	0.218852	0.837187	0.508591	0.540146	0.480519	0.480519	0.459854	0.519481	0.298202	1.01771	0.178571	0.198413	0.162338	0.162338	0.801587	0.837662
CAMI_Toy_57	0.01	0.272598	1.3294	0.188235	1	0.103896	0.103896	0	0.896104	0.221153	0.77133	0.121212	0.909091	0.0649351	0.0649351	0.0909091	0.935065	0.252309	0.823817	0.142857	0.857143	0.0779221	0.0779221	0.142857	0.922078	0.268384	1.337	0.176471	0.9375	0.0974026	0.0974026	0.0625	0.902597	0.226552	0.774134	0.187135	0.941176	0.103896	0.103896	0.0588235	0.896104	0.213663	0.873421	0.115607	0.526316	0.0649351	0.0649351	0.473684	0.935065
CAMI_Toy_57	adaptive	0.254297	1.27233	0.355872	0.393701	0.324675	0.324675	0.606299	0.675325	0.186187	0.601645	0.445545	0.9375	0.292208	0.5	0.104651	0.5	NA	NA	NA	NA	NA				0.26056	1.27206	0.346021	0.37037	0.324675	0.324675	0.62963	0.675325	0.218852	0.837187	0.508591	0.540146	0.480519	0.480519	0.459854	0.519481	NA	NA	NA	NA	NA
FW_in_silico_100	0	0.168901	0.419405	0.458333	0.297297	1	1	0.702703	0	0.231129	0.516238	0.8	0.888889	0.727273	0.727273	0.111111	0.272727	0.162674	0.804888	0.0609756	0.0315457	0.909091	0.909091	0.968454	0.0909091	0.113781	0.520906	0.407407	0.255814	1	1	0.744186	0	0.537716	1.6348	0.4	0.75	0.272727	0.272727	0.25	0.727273	0.926764	2	0	0	0	0	1	1
FW_in_silico_100	0.01	0.180906	0.410236	0.956522	0.916667	1	1	0.0833333	0	0.231129	0.516238	0.8	0.888889	0.727273	0.727273	0.111111	0.272727	0.139035	0.689084	0.56	0.5	0.636364	0.636364	0.5	0.363636	0.113022	0.514836	0.909091	0.909091	0.909091	0.909091	0.0909091	0.0909091	0.537716	1.6348	0.4	0.75	0.272727	0.272727	0.25	0.727273	0.930849	2	0	0	0	0	1	1
FW_in_silico_100	adaptive	0.180906	0.410236	0.956522	0.916667	1	1	0.0833333	0	0.231129	0.516238	0.8	0.888889	0.727273	0.727273	0.111111	0.272727	NA	NA	NA	NA	NA				0.113022	0.514836	0.909091	0.909091	0.909091	0.909091	0.0909091	0.0909091	0.537716	1.6348	0.4	0.75	0.272727	0.272727	0.25	0.727273	NA	NA	NA	NA	NA
CAMI_Toy_31	0	0.307949	1.2675	0.356877	0.390244	0.328767	0.328767	0.609756	0.671233	0.145227	0.515384	0.604444	0.860759	0.465753	0.465753	0.139241	0.534247	0.19916	0.648464	0.586466	0.65	0.534247	0.534247	0.35	0.465753	0.32781	1.28333	0.329749	0.345865	0.315068	0.315068	0.654135	0.684932	0.635655	1.80131	0.303318	0.492308	0.219178	0.219178	0.507692	0.780822	0.286898	0.960062	0.171233	0.171233	0.171233	0.171233	0.828767	0.828767
CAMI_Toy_31	0.01	0.345148	1.38063	0.150943	0.923077	0.0821918	0.0821918	0.0769231	0.917808	0.166388	0.665399	0.151899	1	0.0821918	0.0821918	0	0.917808	0.239891	0.810712	0.15	0.857143	0.0821918	0.0821918	0.142857	0.917808	0.345773	1.38003	0.15	0.857143	0.0821918	0.0821918	0.142857	0.917808	0.656749	1.84931	0.125786	0.769231	0.0684932	0.0684932	0.230769	0.931507	0.201145	0.740786	0.121951	0.555556	0.0684932	0.0684932	0.444444	0.931507
CAMI_Toy_31	adaptive	0.307949	1.2675	0.356877	0.390244	0.328767	0.328767	0.609756	0.671233	0.150705	0.538062	0.393617	0.880952	0.253425	0.465753	0.139241	0.534247	NA	NA	NA	NA	NA				0.32781	1.28333	0.329749	0.345865	0.315068	0.315068	0.654135	0.684932	0.635655	1.80131	0.303318	0.492308	0.219178	0.219178	0.507692	0.780822	NA	NA	NA	NA	NA
CAMI_Toy_6	0	0.4844	1.77432	0.288509	0.286408	0.29064	0.29064	0.713592	0.70936	0.112519	0.391664	0.586667	0.907216	0.433498	0.433498	0.0927835	0.566502	0.202898	0.541886	0.553746	0.817308	0.418719	0.418719	0.182692	0.581281	0.48145	1.77556	0.303867	0.345912	0.270936	0.270936	0.654088	0.729064	0.622775	1.75231	0.376712	0.617978	0.270936	0.270936	0.382022	0.729064	0.328912	0.963292	0.102894	0.148148	0.0788177	0.0788177	0.851852	0.921182
CAMI_Toy_6	0.01	0.514096	1.8261	0.125561	0.7	0.0689655	0.0689655	0.3	0.931034	0.217856	0.624825	0.0666667	1	0.0344828	0.0344828	0	0.965517	0.266609	0.725521	0.0663507	0.875	0.0344828	0.0344828	0.125	0.965517	0.487782	1.85069	0.0913242	0.625	0.0492611	0.0492611	0.375	0.950739	0.678521	1.88687	0.110599	0.857143	0.0591133	0.0591133	0.142857	0.940887	0.29345	0.844044	0.0460829	0.357143	0.0246305	0.0246305	0.642857	0.975369
CAMI_Toy_6	adaptive	0.4844	1.77432	0.288509	0.286408	0.29064	0.29064	0.713592	0.70936	0.122242	0.425886	0.317073	0.906977	0.192118	0.433498	0.0927835	0.566502	NA	NA	NA	NA	NA				0.48145	1.77556	0.303867	0.345912	0.270936	0.270936	0.654088	0.729064	0.622775	1.75231	0.376712	0.617978	0.270936	0.270936	0.382022	0.729064	NA	NA	NA	NA	NA
CAMI_Toy_34	0	0.305346	1.19479	0.349296	0.439716	0.28972	0.28972	0.560284	0.71028	0.232206	0.900603	0.6	0.90566	0.448598	0.448598	0.0943396	0.551402	0.244198	0.796149	0.623711	0.695402	0.565421	0.565421	0.304598	0.434579	0.305832	1.2249	0.322581	0.379747	0.280374	0.280374	0.620253	0.719626	0.484751	1.39041	0.47093	0.623077	0.378505	0.378505	0.376923	0.621495	0.407204	1.43721	0.171429	0.192982	0.154206	0.154206	0.807018	0.845794
CAMI_Toy_34	0.01	0.36337	1.34034	0.155172	1	0.0841121	0.0841121	0	0.915888	0.26197	1.12385	0.176471	0.875	0.0981308	0.0981308	0.125	0.901869	0.297977	1.01155	0.177966	0.954545	0.0981308	0.0981308	0.0454545	0.901869	0.351605	1.38495	0.13913	1	0.0747664	0.0747664	0	0.925234	0.542104	1.5185	0.130435	0.9375	0.0700935	0.0700935	0.0625	0.929907	0.309403	1.33619	0.110638	0.619048	0.0607477	0.0607477	0.380952	0.939252
CAMI_Toy_34	adaptive	0.305346	1.19479	0.349296	0.439716	0.28972	0.28972	0.560284	0.71028	0.232206	0.900603	0.6	0.90566	0.448598	0.448598	0.0943396	0.551402	NA	NA	NA	NA	NA				0.305832	1.2249	0.322581	0.379747	0.280374	0.280374	0.620253	0.719626	0.484751	1.39041	0.47093	0.623077	0.378505	0.378505	0.376923	0.621495	NA	NA	NA	NA	NA
Soil50	0	0.0637237	0.191648	0.711111	0.564706	0.96	0.96	0.435294	0.04	0.310546	0.724638	0.913043	1	0.84	0.84	0	0.16	0.183854	0.418972	0.859813	0.807018	0.92	0.92	0.192982	0.08	0.0456251	0.188921	0.601227	0.433628	0.98	0.98	0.566372	0.02	0.303156	0.78056	0.813953	0.972222	0.7	0.7	0.0277778	0.3	0.878134	1.92	0.0547945	0.0869565	0.04	0.04	0.913043	0.96
Soil50	0.01	0.069759	0.190777	0.948454	0.978723	0.92	0.92	0.0212766	0.08	0.331888	0.793787	0.809524	1	0.68	0.68	0	0.32	0.214444	0.49783	0.863636	1	0.76	0.76	0	0.24	0.0468145	0.195016	0.938776	0.958333	0.92	0.92	0.0416667	0.08	0.324449	0.84187	0.756098	0.96875	0.62	0.62	0.03125	0.38	0.880503	1.92	0.0769231	1	0.04	0.04	0	0.96
Soil50	adaptive	0.0680106	0.191743	0.938776	0.958333	0.92	0.96	0.435294	0.04	0.311032	0.725727	0.888889	1	0.8	0.84	0	0.16	NA	NA	NA	NA	NA				0.0458894	0.187615	0.950495	0.941176	0.96	0.98	0.566372	0.02	0.303156	0.78056	0.813953	0.972222	0.7	0.7	0.0277778	0.3	NA	NA	NA	NA	NA
CAMI_Toy_20	0	0.359081	1.48309	0.363636	0.393443	0.338028	0.338028	0.606557	0.661972	0.330862	1.35374	0.59434	0.9	0.443662	0.443662	0.1	0.556338	0.194453	0.81884	0.525424	0.659574	0.43662	0.43662	0.340426	0.56338	0.361956	1.47437	0.328358	0.349206	0.309859	0.309859	0.650794	0.690141	0.757276	1.86073	0.337449	0.405941	0.288732	0.288732	0.594059	0.711268	0.43317	1.42046	0.15331	0.151724	0.15493	0.15493	0.848276	0.84507
CAMI_Toy_20	0.01	0.407532	1.57819	0.0805369	0.857143	0.0422535	0.0422535	0.142857	0.957746	0.38394	1.50135	0.0805369	0.857143	0.0422535	0.0422535	0.142857	0.957746	0.211268	0.866784	0.130719	0.909091	0.0704225	0.0704225	0.0909091	0.929577	0.398832	1.57819	0.0805369	0.857143	0.0422535	0.0422535	0.142857	0.957746	0.782021	1.90558	0.106667	1	0.056338	0.056338	0	0.943662	0.306399	1.15739	0.134146	0.5	0.0774648	0.0774648	0.5	0.922535
CAMI_Toy_20	adaptive	0.365959	1.49587	0.324324	0.697674	0.211268	0.338028	0.606557	0.661972	0.348242	1.38352	0.323699	0.903226	0.197183	0.443662	0.1	0.556338	NA	NA	NA	NA	NA				0.365114	1.48603	0.296703	0.675	0.190141	0.309859	0.650794	0.690141	0.757276	1.86073	0.337449	0.405941	0.288732	0.288732	0.594059	0.711268	NA	NA	NA	NA	NA
CAMI_Toy_24	0	0.346412	1.34175	0.282421	0.316129	0.255208	0.255208	0.683871	0.744792	0.308699	1.03729	0.538182	0.891566	0.385417	0.385417	0.108434	0.614583	0.292096	0.920001	0.514286	0.56962	0.46875	0.46875	0.43038	0.53125	0.370063	1.51193	0.27907	0.315789	0.25	0.25	0.684211	0.75	0.550081	1.51374	0.416667	0.625	0.3125	0.3125	0.375	0.6875	0.419306	1.54121	0.161111	0.172619	0.151042	0.151042	0.827381	0.848958
CAMI_Toy_24	0.01	0.392773	1.43636	0.10628	0.733333	0.0572917	0.0572917	0.266667	0.942708	0.325955	1.17003	0.169014	0.857143	0.09375	0.09375	0.142857	0.90625	0.326678	1.16031	0.150943	0.8	0.0833333	0.0833333	0.2	0.916667	0.390113	1.64615	0.0792079	0.8	0.0416667	0.0416667	0.2	0.958333	0.577706	1.62314	0.108374	1	0.0572917	0.0572917	0	0.942708	0.331378	1.4716	0.101382	0.44	0.0572917	0.0572917	0.56	0.942708
CAMI_Toy_24	adaptive	0.346412	1.34175	0.282421	0.316129	0.255208	0.255208	0.683871	0.744792	0.308699	1.03729	0.538182	0.891566	0.385417	0.385417	0.108434	0.614583	NA	NA	NA	NA	NA				0.370063	1.51193	0.27907	0.315789	0.25	0.25	0.684211	0.75	0.550081	1.51374	0.416667	0.625	0.3125	0.3125	0.375	0.6875	NA	NA	NA	NA	NA
CAMI_Toy_45	0	0.612759	1.69129	0.225641	0.204651	0.251429	0.251429	0.795349	0.748571	0.0832661	0.289367	0.52459	0.927536	0.365714	0.365714	0.0724638	0.634286	0.12413	0.338412	0.411523	0.735294	0.285714	0.285714	0.264706	0.714286	0.582804	1.86173	0.239766	0.245509	0.234286	0.234286	0.754491	0.765714	0.831001	1.92909	0.139738	0.296296	0.0914286	0.0914286	0.703704	0.908571	0.963711	2	0	0	0	0	1	1
CAMI_Toy_45	0.01	0.647148	1.74461	0.104712	0.625	0.0571429	0.0571429	0.375	0.942857	0.121291	0.402927	0.0444444	0.8	0.0228571	0.0228571	0.2	0.977143	0.161993	0.431817	0.0446927	1	0.0228571	0.0228571	0	0.977143	0.575825	1.92042	0.0846561	0.571429	0.0457143	0.0457143	0.428571	0.954286	0.846397	1.94334	0.0434783	0.444444	0.0228571	0.0228571	0.555556	0.977143	0.963711	2	0	0	0	0	1	1
CAMI_Toy_45	adaptive	0.612759	1.69129	0.225641	0.204651	0.251429	0.251429	0.795349	0.748571	0.0906282	0.317402	0.231156	0.958333	0.131429	0.365714	0.0724638	0.634286	NA	NA	NA	NA	NA				0.582804	1.86173	0.239766	0.245509	0.234286	0.234286	0.754491	0.765714	0.834531	1.9349	0.071066	0.318182	0.04	0.0914286	0.703704	0.908571	NA	NA	NA	NA	NA
CAMI_Toy_12	0	0.274347	1.42085	0.360424	0.408	0.322785	0.322785	0.592	0.677215	0.216899	1.12116	0.589744	0.907895	0.436709	0.436709	0.0921053	0.563291	0.277595	0.954153	0.478114	0.510791	0.449367	0.449367	0.489209	0.550633	0.25208	1.35979	0.317152	0.324503	0.310127	0.310127	0.675497	0.689873	0.312555	1.5756	0.377049	0.534884	0.291139	0.291139	0.465116	0.708861	0.385731	1.36572	0.191083	0.192308	0.189873	0.189873	0.807692	0.810127
CAMI_Toy_12	0.01	0.30531	1.52237	0.16185	0.933333	0.0886076	0.0886076	0.0666667	0.911392	0.279083	1.31621	0.130178	1	0.0696203	0.0696203	0	0.93038	0.277311	0.922405	0.170455	0.833333	0.0949367	0.0949367	0.166667	0.905063	0.278149	1.5001	0.140351	0.923077	0.0759494	0.0759494	0.0769231	0.924051	0.331415	1.64621	0.0828402	0.636364	0.0443038	0.0443038	0.363636	0.955696	0.285574	1.23865	0.111111	0.454545	0.0632911	0.0632911	0.545455	0.936709
CAMI_Toy_12	adaptive	0.274347	1.42085	0.360424	0.408	0.322785	0.322785	0.592	0.677215	0.216899	1.12116	0.589744	0.907895	0.436709	0.436709	0.0921053	0.563291	NA	NA	NA	NA	NA				0.25208	1.35979	0.317152	0.324503	0.310127	0.310127	0.675497	0.689873	0.312555	1.5756	0.377049	0.534884	0.291139	0.291139	0.465116	0.708861	NA	NA	NA	NA	NA
Hous31	0	0.0450039	0.22208	0.690476	0.537037	0.966667	0.966667	0.462963	0.0333333	0.155317	0.677228	0.888889	1	0.8	0.8	0	0.2	0.137104	0.480024	0.885246	0.870968	0.9	0.9	0.129032	0.1	0.0355833	0.199529	0.530973	0.361446	1	1	0.638554	0	0.304735	1.08274	0.636364	1	0.466667	0.466667	0	0.533333	0.944636	2	0	0	0	0	1	1
Hous31	0.01	0.0538679	0.238163	0.931034	0.964286	0.9	0.9	0.0357143	0.1	0.157412	0.693991	0.846154	1	0.733333	0.733333	0	0.266667	0.136316	0.473723	0.931034	0.964286	0.9	0.9	0.0357143	0.1	0.0378778	0.218369	0.965517	1	0.933333	0.933333	0	0.0666667	0.304735	1.08274	0.636364	1	0.466667	0.466667	0	0.533333	0.944636	2	0	0	0	0	1	1
Hous31	adaptive	0.0450774	0.221016	0.920635	0.878788	0.966667	0.966667	0.462963	0.0333333	0.155317	0.677228	0.888889	1	0.8	0.8	0	0.2	NA	NA	NA	NA	NA				0.0349706	0.195112	0.967742	0.9375	1	1	0.638554	0	0.304735	1.08274	0.636364	1	0.466667	0.466667	0	0.533333	NA	NA	NA	NA	NA
GC-rich5	0	0.112435	0.46904	0.823669	0.833533	0.814035	0.79065	0.210953	0.20935	0.37306	1.37007	0.368745	0.739437	0.245614	0.231707	0.283019	0.768293									0.0635653	0.352528	0.910279	0.925121	0.895906	0.884146	0.104938	0.115854	0.355425	1.2332	0.324706	0.492857	0.242105	0.260163	0.534545	0.739837	0.475112	1.74894	0.0669145	0.162896	0.0421053	0.054878	0.866337	0.945122
GC-rich5	0.01	0.621068	1.62808	0.0208333	1	0.0105263	0.0203252	0	0.979675	0.641984	1.81554	0.0254042	1	0.0128655	0.0203252	0	0.979675									0.704076	1.68456	0.0139211	0.857143	0.00701754	0.0203252	0.0909091	0.979675	0.48376	1.56649	0.0434286	0.95	0.0222222	0.0264228	0	0.973577	0.55149	1.78971	0.00910125	0.166667	0.00467836	0.0182927	0.571429	0.981707
GC-rich5	adaptive	0.112435	0.46904	0.823669	0.833533	0.814035	0.79065	0.210953	0.20935	0.37306	1.37007	0.368745	0.739437	0.245614	0.231707	0.283019	0.768293	NA	NA	NA	NA	NA				0.0635653	0.352528	0.910279	0.925121	0.895906	0.884146	0.104938	0.115854	0.355425	1.2332	0.324706	0.492857	0.242105	0.260163	0.534545	0.739837	NA	NA	NA	NA	NA
NYCSM20	0	0.0638983	0.271486	0.469136	0.311475	0.95	0.95	0.688525	0.05	0.405364	1.1667	0.787879	1	0.65	0.65	0	0.35	0.161414	0.6318	0.692308	0.5625	0.9	0.9	0.4375	0.1	0.0561064	0.293955	0.506667	0.345455	0.95	0.95	0.654545	0.05	0.47161	1.3	0.518519	1	0.35	0.35	0	0.65	0.909171	2	0	0	0	0	1	1
NYCSM20	0.01	0.0663633	0.263622	0.926829	0.904762	0.95	0.95	0.0952381	0.05	0.406762	1.17789	0.709677	1	0.55	0.55	0	0.45	0.170568	0.63913	0.864865	0.941176	0.8	0.8	0.0588235	0.2	0.0568846	0.301134	0.9	0.9	0.9	0.9	0.1	0.1	0.47161	1.3	0.518519	1	0.35	0.35	0	0.65	0.909171	2	0	0	0	0	1	1
NYCSM20	adaptive	0.0655054	0.267415	0.826087	0.730769	0.95	0.95	0.688525	0.05	0.406762	1.17789	0.709677	1	0.55	0.55	0	0.45	NA	NA	NA	NA	NA				0.0557217	0.291831	0.808511	0.703704	0.95	0.95	0.654545	0.05	0.47161	1.3	0.518519	1	0.35	0.35	0	0.65	NA	NA	NA	NA	NA
GC-rich3	0	0.180907	0.633328	0.536986	0.406639	0.790323	0.790323	0.593361	0.209677	0.415397	1.36318	0.4	0.606557	0.298387	0.298387	0.393443	0.701613									0.113194	0.437287	0.695925	0.569231	0.895161	0.895161	0.430769	0.104839	0.418442	1.526	0.177778	0.164384	0.193548	0.193548	0.835616	0.806452	0.436663	1.71153	0.0534125	0.0422535	0.0725806	0.0725806	0.957746	0.927419
GC-rich3	0.01	0.351933	1.06812	0.312925	1	0.185484	0.185484	0	0.814516	0.463903	1.49457	0.222222	0.8	0.129032	0.129032	0.2	0.870968									0.318234	1.07512	0.29932	0.956522	0.177419	0.177419	0.0434783	0.822581	0.433719	1.56027	0.223684	0.607143	0.137097	0.137097	0.392857	0.862903	0.425838	1.60994	0.0958904	0.318182	0.0564516	0.0564516	0.681818	0.943548
GC-rich3	adaptive	0.187998	0.638447	0.761506	0.791304	0.733871	0.790323	0.593361	0.209677	0.422156	1.36299	0.418079	0.698113	0.298387	0.298387	0.393443	0.701613	NA	NA	NA	NA	NA				0.125406	0.439718	0.897436	0.954545	0.846774	0.895161	0.430769	0.104839	0.420417	1.52575	0.265193	0.421053	0.193548	0.193548	0.835616	0.806452	NA	NA	NA	NA	NA
DNA Control3	0	0.117719	0.245963	0.307692	0.181818	1	1	0.818182	0	0.162837	0.509589	0.705882	0.666667	0.75	0.75	0.333333	0.25									0.125649	0.258327	0.32	0.190476	1	1	0.809524	0	0.0455828	0.104236	0.666667	0.5	1	1	0.5	0	0.246156	0.651273	0.192771	0.106667	1	1	0.893333	0
DNA Control3	0.01	0.113659	0.235766	1	1	1	1	0	0	0.160672	0.507132	0.857143	1	0.75	0.75	0	0.25									0.121492	0.248625	0.941176	0.888889	1	1	0.111111	0	0.0448848	0.101835	1	1	1	1	0	0	0.168829	0.450619	0.695652	0.533333	1	1	0.466667	0
DNA Control3	adaptive	0.113659	0.235766	1	1	1	1	0	0	0.160672	0.507132	0.857143	1	0.75	0.75	0	0.25	NA	NA	NA	NA	NA				0.121492	0.248625	0.941176	0.888889	1	1	0.111111	0	0.0448848	0.101835	1	1	1	1	0	0	NA	NA	NA	NA	NA
FW_in_vitro	0	0.170425	0.414404	0.52381	0.354839	1	1	0.645161	0	0.266336	0.664449	0.736842	0.875	0.636364	0.636364	0.125	0.363636	0.155354	0.788261	0.0711744	0.037037	0.909091	0.909091	0.962963	0.0909091	0.108913	0.478727	0.385965	0.23913	1	1	0.76087	0	0.538613	1.637	0.4	0.75	0.272727	0.272727	0.25	0.727273	0.71029	1.6334	0.111111	0.08	0.181818	0.181818	0.92	0.818182
FW_in_vitro	0.01	0.17983	0.407269	0.956522	0.916667	1	1	0.0833333	0	0.266336	0.664449	0.736842	0.875	0.636364	0.636364	0.125	0.363636	0.136781	0.692608	0.56	0.5	0.636364	0.636364	0.5	0.363636	0.108019	0.471573	0.909091	0.909091	0.909091	0.909091	0.0909091	0.0909091	0.538613	1.637	0.4	0.75	0.272727	0.272727	0.25	0.727273	0.710537	1.6334	0.210526	0.25	0.181818	0.181818	0.75	0.818182
FW_in_vitro	adaptive	0.17983	0.407269	0.956522	0.916667	1	1	0.0833333	0	0.266336	0.664449	0.736842	0.875	0.636364	0.636364	0.125	0.363636	NA	NA	NA	NA	NA				0.108019	0.471573	0.909091	0.909091	0.909091	0.909091	0.0909091	0.0909091	0.538613	1.637	0.4	0.75	0.272727	0.272727	0.25	0.727273	NA	NA	NA	NA	NA
CAMI_Toy_37	0	0.304867	1.28634	0.313725	0.36129	0.277228	0.277228	0.63871	0.722772	0.23489	0.968066	0.561873	0.865979	0.415842	0.415842	0.134021	0.584158	0.234885	0.866446	0.630728	0.692308	0.579208	0.579208	0.307692	0.420792	0.305411	1.38159	0.286486	0.315476	0.262376	0.262376	0.684524	0.737624	0.566745	1.65909	0.37037	0.491803	0.29703	0.29703	0.508197	0.70297	0.468637	1.66587	0.186301	0.208589	0.168317	0.168317	0.791411	0.831683
CAMI_Toy_37	0.01	0.348826	1.4264	0.146789	1	0.0792079	0.0792079	0	0.920792	0.303929	1.1898	0.161435	0.857143	0.0891089	0.0891089	0.142857	0.910891	0.308063	1.20535	0.162896	0.947368	0.0891089	0.0891089	0.0526316	0.910891	0.338222	1.524	0.12963	1	0.0693069	0.0693069	0	0.930693	0.605709	1.78735	0.111111	0.857143	0.0594059	0.0594059	0.142857	0.940594	0.431008	1.74726	0.0851064	0.30303	0.0495049	0.049505	0.69697	0.950495
CAMI_Toy_37	adaptive	0.304867	1.28634	0.313725	0.36129	0.277228	0.277228	0.63871	0.722772	0.23489	0.968066	0.561873	0.865979	0.415842	0.415842	0.134021	0.584158	NA	NA	NA	NA	NA				0.305411	1.38159	0.286486	0.315476	0.262376	0.262376	0.684524	0.737624	0.566745	1.65909	0.37037	0.491803	0.29703	0.29703	0.508197	0.70297	NA	NA	NA	NA	NA
CAMI_Toy_53	0	0.442719	1.1167	0.328571	0.338235	0.319444	0.319444	0.661765	0.680556	0.16303	0.465248	0.591549	0.913043	0.4375	0.4375	0.0869565	0.5625	0.17223	0.464863	0.528139	0.701149	0.423611	0.423611	0.298851	0.576389	0.482614	1.7503	0.30363	0.289308	0.319444	0.319444	0.710692	0.680556	0.589332	1.8849	0.295455	0.325	0.270833	0.270833	0.675	0.729167	0.299	0.911642	0.0887097	0.105769	0.0763889	0.0763889	0.894231	0.923611
CAMI_Toy_53	0.01	0.5129	1.1899	0.113924	0.642857	0.0625	0.0625	0.357143	0.9375	0.213839	0.616787	0.0540541	1	0.0277778	0.0277778	0	0.972222	0.209474	0.557381	0.0536913	0.8	0.0277778	0.0277778	0.2	0.972222	0.484128	1.80809	0.109756	0.45	0.0625	0.0625	0.55	0.9375	0.608474	1.91651	0.116129	0.818182	0.0625	0.0625	0.181818	0.9375	0.255087	0.769745	0.0632911	0.357143	0.0347222	0.0347222	0.642857	0.965278
CAMI_Toy_53	adaptive	0.451817	1.12295	0.318408	0.561404	0.222222	0.319444	0.661765	0.680556	0.170402	0.488696	0.350282	0.939394	0.215278	0.4375	0.0869565	0.5625	NA	NA	NA	NA	NA				0.482614	1.7503	0.30363	0.289308	0.319444	0.319444	0.710692	0.680556	0.589332	1.8849	0.295455	0.325	0.270833	0.270833	0.675	0.729167	NA	NA	NA	NA	NA
CAMI_Toy_8	0	0.312942	0.784443	0.261364	0.234694	0.294872	0.294872	0.765306	0.705128	0.306826	0.696355	0.617886	0.844444	0.487179	0.487179	0.155556	0.512821	0.664384	1.69406	0.252632	0.214286	0.307692	0.307692	0.785714	0.692308	0.296076	0.784373	0.23301	0.1875	0.307692	0.307692	0.8125	0.692308	0.765412	1.98852	0.177215	0.175	0.179487	0.179487	0.825	0.820513	0.437552	1.27868	0.121622	0.128571	0.115385	0.115385	0.871429	0.884615
CAMI_Toy_8	0.01	0.331976	0.804439	0.116279	0.625	0.0641026	0.0641026	0.375	0.935897	0.324328	0.738586	0.119048	0.833333	0.0641026	0.0641026	0.166667	0.935897	0.677504	1.73165	0.136364	0.6	0.0769231	0.0769231	0.4	0.923077	0.305722	0.804439	0.116279	0.625	0.0641026	0.0641026	0.375	0.935897	0.780513	1.9958	0.0909091	0.4	0.0512821	0.0512821	0.6	0.948718	0.394033	1.129	0.115385	0.230769	0.0769231	0.0769231	0.769231	0.923077
CAMI_Toy_8	adaptive	0.322718	0.792641	0.183673	0.45	0.115385	0.294872	0.765306	0.705128	0.311066	0.702847	0.367347	0.9	0.230769	0.487179	0.155556	0.512821	NA	NA	NA	NA	NA				0.300894	0.792641	0.174757	0.36	0.115385	0.307692	0.8125	0.692308	0.765412	1.98852	0.177215	0.175	0.179487	0.179487	0.825	0.820513	NA	NA	NA	NA	NA
AT-rich2	0	0.101244	0.495015	0.42236	0.295652	0.73913	0.73913	0.704348	0.26087	0.535503	1.71096	0.285714	0.529412	0.195652	0.195652	0.470588	0.804348									0.0591343	0.318542	0.557823	0.405941	0.891304	0.891304	0.594059	0.108696	0.360278	1.42055	0.101695	0.0833333	0.130435	0.130435	0.916667	0.869565	0.465994	1.91861	0.0268456	0.0194175	0.0434783	0.0434783	0.980583	0.956522
AT-rich2	0.01	0.145208	0.544116	0.571429	0.833333	0.434783	0.434783	0.166667	0.565217	0.538487	1.70939	0.305085	0.692308	0.195652	0.195652	0.307692	0.804348									0.116357	0.434966	0.628571	0.916667	0.478261	0.478261	0.0833333	0.521739	0.364774	1.42731	0.163934	0.333333	0.108696	0.108696	0.666667	0.891304	0.409473	1.92901	0.0266667	0.0344828	0.0217391	0.0217391	0.965517	0.978261
AT-rich2	adaptive	0.103677	0.482247	0.733333	0.75	0.717391	0.73913	0.704348	0.26087	0.538487	1.70939	0.305085	0.692308	0.195652	0.195652	0.307692	0.804348	NA	NA	NA	NA	NA				0.072187	0.308068	0.88172	0.87234	0.891304	0.891304	0.594059	0.108696	0.359434	1.41992	0.134831	0.139535	0.130435	0.130435	0.916667	0.869565	NA	NA	NA	NA	NA
AT-rich5	0	0.110331	0.455314	0.812537	0.831719	0.79422	0.79422	0.168281	0.20578	0.38091	1.30841	0.298373	0.684647	0.190751	0.190751	0.315353	0.809249									0.0641826	0.319582	0.91082	0.937576	0.885549	0.885549	0.0624235	0.114451	0.344286	1.26784	0.264922	0.452514	0.187283	0.187283	0.547486	0.812717	0.43852	1.58177	0.0566572	0.154639	0.0346821	0.0346821	0.845361	0.965318
AT-rich5	0.01	0.425666	1.25613	0.0318544	1	0.016185	0.016185	0	0.983815	0.604795	1.63284	0.020595	1	0.0104046	0.0104046	0	0.989595									0.445032	1.32561	0.0250855	0.916667	0.0127168	0.0127168	0.0833333	0.987283	0.421268	1.46307	0.0339367	0.789474	0.017341	0.017341	0.210526	0.982659	0.430814	1.52585	0.0224972	0.416667	0.0115607	0.0115607	0.583333	0.988439
AT-rich5	adaptive	0.110331	0.455314	0.812537	0.831719	0.79422	0.79422	0.168281	0.20578	0.387432	1.3717	0.171548	0.901099	0.0947977	0.190751	0.315353	0.809249	NA	NA	NA	NA	NA				0.0641826	0.319582	0.91082	0.937576	0.885549	0.885549	0.0624235	0.114451	0.352754	1.29803	0.172308	0.763636	0.0971098	0.187283	0.547486	0.812717	NA	NA	NA	NA	NA
Gut20	0	0.077058	0.240084	0.447059	0.292308	0.95	0.95	0.707692	0.05	0.4655	1.19061	0.666667	1	0.5	0.5	0	0.5	0.249676	0.728121	0.727273	0.666667	0.8	0.8	0.333333	0.2	0.0677914	0.263333	0.550725	0.387755	0.95	0.95	0.612245	0.05	0.482546	1.2	0.571429	1	0.4	0.4	0	0.6	0.920786	2	0	0	0	0	1	1
Gut20	0.01	0.0900925	0.231112	0.974359	1	0.95	0.95	0	0.05	0.5143	1.2	0.571429	1	0.4	0.4	0	0.6	0.286702	0.755197	0.8	0.933333	0.7	0.7	0.0666667	0.3	0.0693869	0.260943	0.95	0.95	0.95	0.95	0.05	0.05	0.482546	1.2	0.571429	1	0.4	0.4	0	0.6	0.921454	2	0	0	0	0	1	1
Gut20	adaptive	0.0784272	0.237443	0.863636	0.791667	0.95	0.95	0.707692	0.05	0.5143	1.2	0.571429	1	0.4	0.4	0	0.6	NA	NA	NA	NA	NA				0.0675918	0.262303	0.883721	0.826087	0.95	0.95	0.612245	0.05	0.482546	1.2	0.571429	1	0.4	0.4	0	0.6	NA	NA	NA	NA	NA
CAMI_Toy_55	0	0.62597	1.67275	0.244792	0.221698	0.273256	0.273256	0.778302	0.726744	0.0678584	0.224352	0.532787	0.902778	0.377907	0.377907	0.0972222	0.622093	0.126625	0.323803	0.396552	0.766667	0.267442	0.267442	0.233333	0.732558	0.58211	1.89078	0.259587	0.263473	0.255814	0.255814	0.736527	0.744186	0.679425	1.77166	0.409894	0.522523	0.337209	0.337209	0.477477	0.662791	0.963911	2	0	0	0	0	1	1
CAMI_Toy_55	0.01	0.67141	1.72287	0.0543478	0.416667	0.0290698	0.0290698	0.583333	0.97093	0.101227	0.330239	0.0454545	1	0.0232558	0.0232558	0	0.976744	0.154658	0.404172	0.0454545	1	0.0232558	0.0232558	0	0.976744	0.57581	1.9407	0.0540541	0.384615	0.0290698	0.0290698	0.615385	0.97093	0.722359	1.80452	0.126316	0.666667	0.0697674	0.0697674	0.333333	0.930233	0.963911	2	0	0	0	0	1	1
CAMI_Toy_55	adaptive	0.62597	1.67275	0.244792	0.221698	0.273256	0.273256	0.778302	0.726744	0.0758144	0.259503	0.205128	0.869565	0.116279	0.377907	0.0972222	0.622093	NA	NA	NA	NA	NA				0.58211	1.89078	0.259587	0.263473	0.255814	0.255814	0.736527	0.744186	0.679425	1.77166	0.409894	0.522523	0.337209	0.337209	0.477477	0.662791	NA	NA	NA	NA	NA
DNA Control4	0	0.119981	0.250863	0.296296	0.173913	1	1	0.826087	0	0.165985	0.512701	0.705882	0.666667	0.75	0.75	0.333333	0.25									0.129371	0.266226	0.307692	0.181818	1	1	0.818182	0	0.0425203	0.0976584	0.761905	0.615385	1	1	0.384615	0	0.305801	0.88369	0.197531	0.109589	1	1	0.890411	0
DNA Control4	0.01	0.116151	0.240936	1	1	1	1	0	0	0.161995	0.510148	0.857143	1	0.75	0.75	0	0.25									0.125504	0.256867	0.941176	0.888889	1	1	0.111111	0	0.0420569	0.0962409	1	1	1	1	0	0	0.251514	0.747101	0.571429	0.4	1	1	0.6	0
DNA Control4	adaptive	0.116151	0.240936	1	1	1	1	0	0	0.161995	0.510148	0.857143	1	0.75	0.75	0	0.25	NA	NA	NA	NA	NA				0.125504	0.256867	0.941176	0.888889	1	1	0.111111	0	0.0420569	0.0962409	1	1	1	1	0	0	NA	NA	NA	NA	NA
CAMI_Toy_19	0	0.404622	1.50999	0.304688	0.307087	0.302326	0.302326	0.692913	0.697674	0.281851	1.18899	0.565217	0.945455	0.403101	0.403101	0.0545455	0.596899	0.192367	0.816786	0.515556	0.604167	0.449612	0.449612	0.395833	0.550388	0.409927	1.53083	0.266667	0.269841	0.263566	0.263566	0.730159	0.736434	0.666985	1.8049	0.356846	0.383929	0.333333	0.333333	0.616071	0.666667	0.441139	1.52387	0.147887	0.135484	0.162791	0.162791	0.864516	0.837209
CAMI_Toy_19	0.01	0.445763	1.58321	0.153846	0.785714	0.0852713	0.0852713	0.214286	0.914729	0.325237	1.32574	0.157143	1	0.0852713	0.0852713	0	0.914729	0.216721	0.926393	0.193103	0.875	0.108527	0.108527	0.125	0.891473	0.44505	1.62359	0.114286	0.727273	0.0620155	0.0620155	0.272727	0.937984	0.711869	1.87345	0.0694444	0.333333	0.0387597	0.0387597	0.666667	0.96124	0.323827	1.30481	0.168831	0.52	0.100775	0.100775	0.48	0.899225
CAMI_Toy_19	adaptive	0.404622	1.50999	0.304688	0.307087	0.302326	0.302326	0.692913	0.697674	0.281851	1.18899	0.565217	0.945455	0.403101	0.403101	0.0545455	0.596899	NA	NA	NA	NA	NA				0.409927	1.53083	0.266667	0.269841	0.263566	0.263566	0.730159	0.736434	0.666985	1.8049	0.356846	0.383929	0.333333	0.333333	0.616071	0.666667	NA	NA	NA	NA	NA
CAMI_High_1	0	0.576971	1.86404	0.0211039	0.0131181	0.0539419	0.0539419	0.986882	0.946058	0.693723	1.91204	0.0210526	0.0681818	0.0124481	0.0124481	0.931818	0.987552	0.634063	1.79591	0.0752212	0.0805687	0.0705394	0.0705394	0.919431	0.929461	0.608307	1.87109	0.0195636	0.0119485	0.0539419	0.0539419	0.988051	0.946058	0.590148	1.82829	0.0742188	0.0701107	0.0788382	0.0788382	0.929889	0.921162	0.63082	1.9978	0.00403226	0.00392157	0.00414938	0.00414938	0.996078	0.995851
CAMI_High_1	0.01	0.636084	1.87825	0.0378788	0.217391	0.0207469	0.0207469	0.782609	0.979253	0.761463	1.91204	0.0238095	0.272727	0.0124481	0.0124481	0.727273	0.987552	0.698246	1.84666	0.0615385	0.421053	0.033195	0.033195	0.578947	0.966805	0.761323	1.94042	0.016129	0.285714	0.00829875	0.00829876	0.714286	0.991701	0.68304	1.88105	0.0544747	0.4375	0.0290456	0.0290456	0.5625	0.970954	0.691684	2	0	0	0	0	1	1
CAMI_High_1	adaptive	0.576971	1.86404	0.0211039	0.0131181	0.0539419	0.0539419	0.986882	0.946058	0.713469	1.91204	0.0225564	0.12	0.0124481	0.0124481	0.931818	0.987552	NA	NA	NA	NA	NA				0.608307	1.87109	0.0195636	0.0119485	0.0539419	0.0539419	0.988051	0.946058	0.592546	1.82801	0.100295	0.173469	0.0705394	0.0788382	0.929889	0.921162	NA	NA	NA	NA	NA
CAMI_Toy_9	0	0.193983	0.53115	0.324324	0.3	0.352941	0.352941	0.7	0.647059	0.169149	0.441779	0.637681	0.830189	0.517647	0.517647	0.169811	0.482353	0.618843	1.49469	0.329787	0.300971	0.364706	0.364706	0.699029	0.635294	0.18305	0.529671	0.31	0.269565	0.364706	0.364706	0.730435	0.635294	0.856992	1.97026	0.228571	0.290909	0.188235	0.188235	0.709091	0.811765	0.347422	1.00703	0.132597	0.125	0.141176	0.141176	0.875	0.858824
CAMI_Toy_9	0.01	0.23371	0.5922	0.10989	0.833333	0.0588235	0.0588235	0.166667	0.941176	0.224036	0.539806	0.111111	1	0.0588235	0.0588235	0	0.941176	0.727027	1.5904	0.10989	0.833333	0.0588235	0.0588235	0.166667	0.941176	0.231752	0.5922	0.10989	0.833333	0.0588235	0.0588235	0.166667	0.941176	0.854662	1.9812	0.0659341	0.5	0.0352941	0.0352941	0.5	0.964706	0.264876	0.700688	0.135922	0.388889	0.0823529	0.0823529	0.611111	0.917647
CAMI_Toy_9	adaptive	0.203058	0.541278	0.288288	0.615385	0.188235	0.352941	0.7	0.647059	0.172074	0.453164	0.448276	0.83871	0.305882	0.517647	0.169811	0.482353	NA	NA	NA	NA	NA				0.185485	0.540741	0.283186	0.571429	0.188235	0.364706	0.730435	0.635294	0.861859	1.9808	0.0792079	0.25	0.0470588	0.188235	0.709091	0.811765	NA	NA	NA	NA	NA
CAMI_Toy_58	0	0.261471	1.26252	0.338279	0.428571	0.279412	0.279412	0.571429	0.720588	0.192127	0.603374	0.604651	0.938144	0.446078	0.446078	0.0618557	0.553922	0.207066	0.640685	0.592798	0.681529	0.52451	0.52451	0.318471	0.47549	0.261613	1.27706	0.33526	0.408451	0.284314	0.284314	0.591549	0.715686	0.56739	1.54459	0.242188	0.596154	0.151961	0.151961	0.403846	0.848039	0.325837	1.15145	0.139665	0.162338	0.122549	0.122549	0.837662	0.877451
CAMI_Toy_58	0.01	0.291827	1.33387	0.145455	1	0.0784314	0.0784314	0	0.921569	0.232449	0.828651	0.110599	0.923077	0.0588235	0.0588235	0.0769231	0.941176	0.278193	0.881446	0.101382	0.846154	0.0539216	0.0539216	0.153846	0.946078	0.27877	1.36071	0.118721	0.866667	0.0637255	0.0637255	0.133333	0.936275	0.58526	1.61495	0.161435	0.947368	0.0882353	0.0882353	0.0526316	0.911765	0.22565	0.973255	0.081448	0.529412	0.0441176	0.0441176	0.470588	0.955882
CAMI_Toy_58	adaptive	0.261471	1.26252	0.338279	0.428571	0.279412	0.279412	0.571429	0.720588	0.192127	0.603374	0.604651	0.938144	0.446078	0.446078	0.0618557	0.553922	NA	NA	NA	NA	NA				0.261613	1.27706	0.33526	0.408451	0.284314	0.284314	0.591549	0.715686	0.56739	1.54459	0.242188	0.596154	0.151961	0.151961	0.403846	0.848039	NA	NA	NA	NA	NA
BMI	0	0.742513	1.48955	0.228571	0.135593	0.727273	0.727273	0.864407	0.272727	0.762762	1.53395	0.842105	1	0.727273	0.727273	0	0.272727	0.788731	1.65654	0.461538	0.321429	0.818182	0.818182	0.678571	0.181818	0.0201215	0.0671394	0.545455	0.409091	0.818182	0.818182	0.590909	0.181818	0.728766	1.46153	0.952381	1	0.909091	0.909091	0	0.0909091	0.924894	2	0	0	0	0	1	1
BMI	0.01	0.743004	1.48955	0.8	0.888889	0.727273	0.727273	0.111111	0.272727	0.762762	1.53395	0.842105	1	0.727273	0.727273	0	0.272727	0.828096	1.69777	0.7	0.777778	0.636364	0.636364	0.222222	0.363636	0.0373926	0.101059	0.705882	1	0.545455	0.545455	0	0.454545	0.728766	1.46153	0.952381	1	0.909091	0.909091	0	0.0909091	0.925086	2	0	0	0	0	1	1
BMI	adaptive	0.743004	1.48955	0.8	0.888889	0.727273	0.727273	0.111111	0.272727	0.762762	1.53395	0.842105	1	0.727273	0.727273	0	0.272727	NA	NA	NA	NA	NA				0.0373926	0.101059	0.705882	1	0.545455	0.545455	0	0.454545	0.728766	1.46153	0.952381	1	0.909091	0.909091	0	0.0909091	NA	NA	NA	NA	NA
CAMI_Toy_56	0	0.623529	1.70041	0.25	0.216346	0.296053	0.296053	0.783654	0.703947	0.0587559	0.204883	0.552036	0.884058	0.401316	0.401316	0.115942	0.598684	0.112697	0.294378	0.413146	0.721311	0.289474	0.289474	0.278689	0.710526	0.584317	1.88927	0.267913	0.254438	0.282895	0.282895	0.745562	0.717105	0.810517	1.92605	0.291971	0.327869	0.263158	0.263158	0.672131	0.736842	0.218371	0.55343	0.0524017	0.0779221	0.0394737	0.0394737	0.922078	0.960526
CAMI_Toy_56	0.01	0.65975	1.73566	0.0848485	0.538462	0.0460526	0.0460526	0.461538	0.953947	0.089152	0.294983	0.0636943	1	0.0328947	0.0328947	0	0.967105	0.148862	0.398408	0.0512821	1	0.0263158	0.0263158	0	0.973684	0.571664	1.92751	0.0722892	0.428571	0.0394737	0.0394737	0.571429	0.960526	0.822398	1.95394	0.0606061	0.384615	0.0328947	0.0328947	0.615385	0.967105	0.184656	0.54888	0.0493827	0.4	0.0263158	0.0263158	0.6	0.973684
CAMI_Toy_56	adaptive	0.623529	1.70041	0.25	0.216346	0.296053	0.296053	0.783654	0.703947	0.0697344	0.234105	0.2	0.944444	0.111842	0.401316	0.115942	0.598684	NA	NA	NA	NA	NA				0.584317	1.88927	0.267913	0.254438	0.282895	0.282895	0.745562	0.717105	0.810517	1.92605	0.291971	0.327869	0.263158	0.263158	0.672131	0.736842	NA	NA	NA	NA	NA
CAMI_Toy_44	0	0.426644	1.56539	0.300885	0.331169	0.275676	0.275676	0.668831	0.724324	0.310956	0.959976	0.621908	0.897959	0.475676	0.475676	0.102041	0.524324	0.274283	0.898693	0.572254	0.614907	0.535135	0.535135	0.385093	0.464865	0.401786	1.55892	0.295385	0.342857	0.259459	0.259459	0.657143	0.740541	0.532443	1.76011	0.221277	0.52	0.140541	0.140541	0.48	0.859459	0.960929	2	0	0	0	0	1	1
CAMI_Toy_44	0.01	0.453877	1.61608	0.15534	0.761905	0.0864865	0.0864865	0.238095	0.913514	0.330119	1.11433	0.17561	0.9	0.0972973	0.0972973	0.1	0.902703	0.346618	1.14578	0.166667	0.894737	0.0918919	0.0918919	0.105263	0.908108	0.416867	1.61548	0.138614	0.823529	0.0756757	0.0756757	0.176471	0.924324	0.566713	1.83305	0.126829	0.65	0.0702703	0.0702703	0.35	0.92973	0.960929	2	0	0	0	0	1	1
CAMI_Toy_44	adaptive	0.426644	1.56539	0.300885	0.331169	0.275676	0.275676	0.668831	0.724324	0.310956	0.959976	0.621908	0.897959	0.475676	0.475676	0.102041	0.524324	NA	NA	NA	NA	NA				0.401786	1.55892	0.295385	0.342857	0.259459	0.259459	0.657143	0.740541	0.532443	1.76011	0.221277	0.52	0.140541	0.140541	0.48	0.859459	NA	NA	NA	NA	NA
CAMI_Toy_29	0	0.281592	1.44006	0.285714	0.227273	0.384615	0.384615	0.772727	0.615385	0.303889	1.11159	0.650307	0.898305	0.509615	0.509615	0.101695	0.490385	0.366134	0.98774	0.552301	0.488889	0.634615	0.634615	0.511111	0.365385	0.35365	1.44224	0.279412	0.22619	0.365385	0.365385	0.77381	0.634615	0.679855	1.76996	0.410959	0.391304	0.432692	0.432692	0.608696	0.567308	0.376956	1.35739	0.138249	0.132743	0.144231	0.144231	0.867257	0.855769
CAMI_Toy_29	0.01	0.311868	1.53089	0.2	0.75	0.115385	0.115385	0.25	0.884615	0.315913	1.19076	0.189655	0.916667	0.105769	0.105769	0.0833333	0.894231	0.389072	1.09658	0.222222	1	0.125	0.125	0	0.875	0.369291	1.54709	0.172414	0.833333	0.0961538	0.0961538	0.166667	0.903846	0.700699	1.86748	0.15	0.5625	0.0865385	0.0865385	0.4375	0.913462	0.294115	1.31107	0.1875	0.5	0.115385	0.115385	0.5	0.884615
CAMI_Toy_29	adaptive	0.281592	1.44006	0.285714	0.227273	0.384615	0.384615	0.772727	0.615385	0.303889	1.11159	0.650307	0.898305	0.509615	0.509615	0.101695	0.490385	NA	NA	NA	NA	NA				0.35365	1.44224	0.279412	0.22619	0.365385	0.365385	0.77381	0.634615	0.679855	1.76996	0.410959	0.391304	0.432692	0.432692	0.608696	0.567308	NA	NA	NA	NA	NA
CAMI_Toy_5	0	0.537313	1.79497	0.256039	0.237668	0.277487	0.277487	0.762332	0.722513	0.102203	0.36294	0.57554	0.91954	0.418848	0.418848	0.0804598	0.581152	0.186591	0.493285	0.531469	0.8	0.397906	0.397906	0.2	0.602094	0.526732	1.7948	0.2849	0.3125	0.26178	0.26178	0.6875	0.73822	0.62145	1.78922	0.335714	0.52809	0.246073	0.246073	0.47191	0.753927	0.300242	0.899835	0.115385	0.14876	0.0942408	0.0942408	0.85124	0.905759
CAMI_Toy_5	0.01	0.567188	1.83662	0.140845	0.681818	0.078534	0.078534	0.318182	0.921466	0.184356	0.534854	0.108911	1	0.0575916	0.0575916	0	0.942408	0.252476	0.68403	0.08	0.888889	0.0418848	0.0418848	0.111111	0.958115	0.539614	1.85024	0.105769	0.647059	0.0575916	0.0575916	0.352941	0.942408	0.656991	1.92091	0.107317	0.785714	0.0575916	0.0575916	0.214286	0.942408	0.289493	0.880533	0.0492611	0.416667	0.026178	0.026178	0.583333	0.973822
CAMI_Toy_5	adaptive	0.537313	1.79497	0.256039	0.237668	0.277487	0.277487	0.762332	0.722513	0.110543	0.3912	0.327586	0.926829	0.198953	0.418848	0.0804598	0.581152	NA	NA	NA	NA	NA				0.526732	1.7948	0.2849	0.3125	0.26178	0.26178	0.6875	0.73822	0.62145	1.78922	0.335714	0.52809	0.246073	0.246073	0.47191	0.753927	NA	NA	NA	NA	NA
CAMI_Toy_43	0	0.430594	1.62565	0.316667	0.339286	0.296875	0.296875	0.660714	0.703125	0.336154	1.00441	0.599303	0.905263	0.447917	0.447917	0.0947368	0.552083	0.296208	0.950867	0.545455	0.578947	0.515625	0.515625	0.421053	0.484375	0.420096	1.62715	0.311765	0.358108	0.276042	0.276042	0.641892	0.723958	0.585212	1.85819	0.233871	0.517857	0.151042	0.151042	0.482143	0.848958	0.431996	1.53083	0.141538	0.172932	0.119792	0.119792	0.827068	0.880208
CAMI_Toy_43	0.01	0.454385	1.68282	0.169014	0.857143	0.09375	0.09375	0.142857	0.90625	0.366294	1.20576	0.144231	0.9375	0.078125	0.078125	0.0625	0.921875	0.371261	1.25512	0.134615	0.875	0.0729167	0.0729167	0.125	0.927083	0.428517	1.68342	0.142857	0.833333	0.078125	0.078125	0.166667	0.921875	0.601244	1.89229	0.0495049	0.5	0.0260417	0.0260417	0.5	0.973958	0.334005	1.42338	0.100457	0.407407	0.0572917	0.0572917	0.592593	0.942708
CAMI_Toy_43	adaptive	0.430594	1.62565	0.316667	0.339286	0.296875	0.296875	0.660714	0.703125	0.336154	1.00441	0.599303	0.905263	0.447917	0.447917	0.0947368	0.552083	NA	NA	NA	NA	NA				0.420096	1.62715	0.311765	0.358108	0.276042	0.276042	0.641892	0.723958	0.592005	1.87773	0.0943396	0.5	0.0520833	0.151042	0.482143	0.848958	NA	NA	NA	NA	NA
CAMI_Toy_10	0	0.223507	1.26571	0.379747	0.378151	0.381356	0.381356	0.621849	0.618644	0.203012	1.20812	0.655556	0.951613	0.5	0.5	0.0483871	0.5	0.209542	0.836287	0.530435	0.544643	0.516949	0.516949	0.455357	0.483051	0.214185	1.20923	0.346154	0.316901	0.381356	0.381356	0.683099	0.618644	0.692932	1.75204	0.260417	0.337838	0.211864	0.211864	0.662162	0.788136	0.365943	1.46498	0.156522	0.160714	0.152542	0.152542	0.839286	0.847458
CAMI_Toy_10	0.01	0.255989	1.33175	0.208955	0.875	0.118644	0.118644	0.125	0.881356	0.227028	1.32474	0.15625	1	0.0847458	0.0847458	0	0.915254	0.215818	0.96497	0.184615	1	0.101695	0.101695	0	0.898305	0.241442	1.33773	0.167939	0.846154	0.0932203	0.0932203	0.153846	0.90678	0.696981	1.79596	0.120301	0.533333	0.0677966	0.0677966	0.466667	0.932203	0.27645	1.38865	0.191781	0.5	0.118644	0.118644	0.5	0.881356
CAMI_Toy_10	adaptive	0.223507	1.26571	0.379747	0.378151	0.381356	0.381356	0.621849	0.618644	0.203012	1.20812	0.655556	0.951613	0.5	0.5	0.0483871	0.5	NA	NA	NA	NA	NA				0.214185	1.20923	0.346154	0.316901	0.381356	0.381356	0.683099	0.618644	0.692932	1.75204	0.260417	0.337838	0.211864	0.211864	0.662162	0.788136	NA	NA	NA	NA	NA
CAMI_High_3	0	0.581231	1.84861	0.0209003	0.0129611	0.0539419	0.0539419	0.987039	0.946058	0.705374	1.88543	0.0212014	0.0714286	0.0124481	0.0124481	0.928571	0.987552	0.613705	1.78037	0.0838852	0.0896226	0.0788382	0.0788382	0.910377	0.921162	0.605208	1.85934	0.0195342	0.0119266	0.0539419	0.0539419	0.988073	0.946058	0.578669	1.79134	0.0688406	0.0610932	0.0788382	0.0788382	0.938907	0.921162	0.64208	2	0	0	0	0	1	1
CAMI_High_3	0.01	0.679176	1.88104	0.0305344	0.190476	0.0165975	0.0165975	0.809524	0.983402	0.766685	1.88543	0.024	0.333333	0.0124481	0.0124481	0.666667	0.987552	0.722528	1.85644	0.0470588	0.428571	0.0248963	0.0248963	0.571429	0.975104	0.802838	1.89843	0.0161943	0.333333	0.00829875	0.00829876	0.666667	0.991701	0.70773	1.86804	0.0395257	0.416667	0.0207469	0.0207469	0.583333	0.979253	0.78735	2	0	0	0	0	1	1
CAMI_High_3	adaptive	0.581231	1.84861	0.0209003	0.0129611	0.0539419	0.0539419	0.987039	0.946058	0.766685	1.88543	0.024	0.333333	0.0124481	0.0124481	0.666667	0.987552	NA	NA	NA	NA	NA				0.605208	1.85934	0.0195342	0.0119266	0.0539419	0.0539419	0.988073	0.946058	0.583176	1.79186	0.100592	0.175258	0.0705394	0.0788382	0.938907	0.921162	NA	NA	NA	NA	NA
NextSeq	0	0.643432	1.86049	0.159091	0.0933333	0.538462	0.538462	0.906667	0.461538	0.677507	1.89681	0.117647	0.25	0.0769231	0.0769231	0.75	0.923077	0.587709	1.88502	0.0282686	0.0148148	0.307692	0.307692	0.985185	0.692308	0.621875	1.87152	0.125	0.0707071	0.538462	0.538462	0.929293	0.461538	0.644028	1.89681	0.117647	0.25	0.0769231	0.0769231	0.75	0.923077	0.95145	2	0	0	0	0	1	1
NextSeq	0.01	0.660384	1.86374	0.190476	0.25	0.153846	0.153846	0.75	0.846154	0.677412	1.89681	0.133333	0.5	0.0769231	0.0769231	0.5	0.923077	0.662866	1.89681	0.133333	0.5	0.0769231	0.0769231	0.5	0.923077	0.626901	1.89681	0.1	0.142857	0.0769231	0.0769231	0.857143	0.923077	0.644028	1.89681	0.125	0.333333	0.0769231	0.0769231	0.666667	0.923077	0.95145	2	0	0	0	0	1	1
NextSeq	adaptive	0.660384	1.86374	0.190476	0.25	0.153846	0.153846	0.75	0.846154	0.677412	1.89681	0.133333	0.5	0.0769231	0.0769231	0.5	0.923077	NA	NA	NA	NA	NA				0.626901	1.89681	0.1	0.142857	0.0769231	0.0769231	0.857143	0.923077	0.644028	1.89681	0.125	0.333333	0.0769231	0.0769231	0.666667	0.923077	NA	NA	NA	NA	NA
CAMI_Toy_41	0	0.251272	1.33727	0.326797	0.294118	0.367647	0.367647	0.705882	0.632353	0.211558	1.24335	0.637255	0.955882	0.477941	0.477941	0.0441176	0.522059	0.231465	0.879596	0.537415	0.5	0.580882	0.580882	0.5	0.419118	0.253068	1.316	0.291022	0.251337	0.345588	0.345588	0.748663	0.654412	0.69518	1.76637	0.481013	0.564356	0.419118	0.419118	0.435644	0.580882	0.408071	1.48907	0.145594	0.152	0.139706	0.139706	0.848	0.860294
CAMI_Toy_41	0.01	0.303994	1.42517	0.16	0.857143	0.0882353	0.0882353	0.142857	0.911765	0.253131	1.36324	0.16	0.857143	0.0882353	0.0882353	0.142857	0.911765	0.245095	1.03037	0.210526	1	0.117647	0.117647	0	0.882353	0.287727	1.41998	0.147651	0.846154	0.0808824	0.0808824	0.153846	0.919118	0.710894	1.82367	0.155844	0.666667	0.0882353	0.0882353	0.333333	0.911765	0.307575	1.36508	0.15	0.5	0.0882353	0.0882353	0.5	0.911765
CAMI_Toy_41	adaptive	0.251272	1.33727	0.326797	0.294118	0.367647	0.367647	0.705882	0.632353	0.211558	1.24335	0.637255	0.955882	0.477941	0.477941	0.0441176	0.522059	NA	NA	NA	NA	NA				0.253068	1.316	0.291022	0.251337	0.345588	0.345588	0.748663	0.654412	0.69518	1.76637	0.481013	0.564356	0.419118	0.419118	0.435644	0.580882	NA	NA	NA	NA	NA
CAMI_Toy_46	0	0.38976	1.68111	0.295302	0.295302	0.295302	0.295302	0.704698	0.704698	0.245976	0.616514	0.584475	0.914286	0.42953	0.42953	0.0857143	0.57047	0.23238	0.791085	0.533333	0.595041	0.483221	0.483221	0.404959	0.516779	0.404	1.73312	0.237942	0.228395	0.248322	0.248322	0.771605	0.751678	0.526114	1.81172	0.337255	0.40566	0.288591	0.288591	0.59434	0.711409	0.36832	1.35307	0.113208	0.12931	0.100671	0.100671	0.87069	0.899329
CAMI_Toy_46	0.01	0.407751	1.70733	0.181818	0.9375	0.100671	0.100671	0.0625	0.899329	0.253777	0.76671	0.113924	1	0.0604027	0.0604027	0	0.939597	0.248885	0.807842	0.1375	1	0.0738255	0.0738255	0	0.926174	0.384285	1.75245	0.155689	0.722222	0.0872483	0.0872483	0.277778	0.912752	0.541841	1.88798	0.111111	0.692308	0.0604027	0.0604027	0.307692	0.939597	0.324756	1.26272	0.079096	0.25	0.0469799	0.0469799	0.75	0.95302
CAMI_Toy_46	adaptive	0.38976	1.68111	0.295302	0.295302	0.295302	0.295302	0.704698	0.704698	0.249915	0.632652	0.395722	0.973684	0.248322	0.42953	0.0857143	0.57047	NA	NA	NA	NA	NA				0.404	1.73312	0.237942	0.228395	0.248322	0.248322	0.771605	0.751678	0.526114	1.81172	0.337255	0.40566	0.288591	0.288591	0.59434	0.711409	NA	NA	NA	NA	NA
Unbiased Gut4	0	0.10993	0.370583	0.794063	0.778182	0.810606	0.810606	0.221818	0.189394	0.430892	1.49599	0.303835	0.686667	0.195076	0.195076	0.313333	0.804924									0.0693776	0.355897	0.878505	0.867159	0.890152	0.890152	0.132841	0.109848	0.316346	0.934951	0.29902	0.423611	0.231061	0.231061	0.576389	0.768939	0.395005	1.52961	0.0555556	0.0921053	0.0397727	0.0397727	0.907895	0.960227
Unbiased Gut4	0.01	0.486023	1.15222	0.0371747	1	0.0189394	0.0189394	0	0.981061	0.657666	1.76712	0.0298507	1	0.0151515	0.0151515	0	0.984848									0.550479	1.29295	0.0150376	1	0.00757576	0.00757576	0	0.992424	0.454345	1.1942	0.037037	0.833333	0.0189394	0.0189394	0.166667	0.981061	0.419849	1.3963	0.0147601	0.285714	0.00757576	0.00757576	0.714286	0.992424
Unbiased Gut4	adaptive	0.10993	0.370583	0.794063	0.778182	0.810606	0.810606	0.221818	0.189394	0.430892	1.49599	0.303835	0.686667	0.195076	0.195076	0.313333	0.804924	NA	NA	NA	NA	NA				0.0693776	0.355897	0.878505	0.867159	0.890152	0.890152	0.132841	0.109848	0.316346	0.934951	0.29902	0.423611	0.231061	0.231061	0.576389	0.768939	NA	NA	NA	NA	NA
CAMI_Toy_30	0	0.29791	1.33225	0.290909	0.355556	0.246154	0.246154	0.644444	0.753846	0.201925	0.742217	0.556338	0.88764	0.405128	0.405128	0.11236	0.594872	0.217517	0.765331	0.531073	0.591195	0.482051	0.482051	0.408805	0.517949	0.360625	1.50905	0.284866	0.338028	0.246154	0.246154	0.661972	0.753846	0.414527	1.70739	0.396226	0.512195	0.323077	0.323077	0.487805	0.676923	0.386895	1.39285	0.134503	0.156463	0.117949	0.117949	0.843537	0.882051
CAMI_Toy_30	0.01	0.332836	1.4095	0.10628	0.916667	0.0564103	0.0564103	0.0833333	0.94359	0.247095	0.905453	0.133333	0.933333	0.0717949	0.0717949	0.0666667	0.928205	0.25833	0.943689	0.148837	0.8	0.0820513	0.0820513	0.2	0.917949	0.396168	1.591	0.0970874	0.909091	0.0512821	0.0512821	0.0909091	0.948718	0.474772	1.82386	0.129032	0.636364	0.0717949	0.0717949	0.363636	0.928205	0.3158	1.33125	0.101852	0.52381	0.0564103	0.0564103	0.47619	0.94359
CAMI_Toy_30	adaptive	0.29791	1.33225	0.290909	0.355556	0.246154	0.246154	0.644444	0.753846	0.201925	0.742217	0.556338	0.88764	0.405128	0.405128	0.11236	0.594872	NA	NA	NA	NA	NA				0.360625	1.50905	0.284866	0.338028	0.246154	0.246154	0.661972	0.753846	0.414527	1.70739	0.396226	0.512195	0.323077	0.323077	0.487805	0.676923	NA	NA	NA	NA	NA
GC-rich4	0	0.0877246	0.341879	0.789848	0.789047	0.79065	0.814035	0.166467	0.185965	0.358169	1.0141	0.35023	0.716981	0.231707	0.245614	0.260563	0.754386									0.0478062	0.251706	0.889571	0.895062	0.884146	0.895906	0.0748792	0.104094	0.370239	1.02986	0.333768	0.465455	0.260163	0.242105	0.507143	0.757895	0.38029	1.40961	0.0778098	0.133663	0.054878	0.0421053	0.837104	0.957895
GC-rich4	0.01	0.402433	1.074	0.0398406	1	0.0203252	0.0105263	0	0.989474	0.471206	1.19326	0.0398406	1	0.0203252	0.0128655	0	0.987135									0.401934	1.08506	0.0397614	0.909091	0.0203252	0.00701754	0.142857	0.992982	0.459224	1.16379	0.0514851	1	0.0264228	0.0222222	0.05	0.977778	0.351481	1.22078	0.0350877	0.428571	0.0182927	0.00467836	0.833333	0.995322
GC-rich4	adaptive	0.13612	0.49221	0.467176	0.93865	0.310976	0.814035	0.166467	0.185965	0.362737	1.02814	0.263432	0.894118	0.154472	0.245614	0.260563	0.754386	NA	NA	NA	NA	NA				0.0478062	0.251706	0.889571	0.895062	0.884146	0.895906	0.0748792	0.104094	0.376698	1.03887	0.257191	0.767677	0.154472	0.242105	0.507143	0.757895	NA	NA	NA	NA	NA
CAMI_Toy_60	0	0.246625	1.22396	0.345455	0.471074	0.272727	0.272727	0.528926	0.727273	0.188526	0.587932	0.626582	0.925234	0.473684	0.473684	0.0747664	0.526316	0.207619	0.655293	0.57971	0.735294	0.478469	0.478469	0.264706	0.521531	0.236701	1.24011	0.338279	0.445312	0.272727	0.272727	0.554688	0.727273	0.281576	1.16795	0.415902	0.576271	0.325359	0.325359	0.423729	0.674641	0.28889	1.04398	0.160458	0.2	0.133971	0.133971	0.8	0.866029
CAMI_Toy_60	0.01	0.2899	1.29931	0.133333	0.9375	0.0717703	0.0717703	0.0625	0.92823	0.230618	0.831319	0.108108	0.923077	0.0574163	0.0574163	0.0769231	0.942584	0.249984	0.863555	0.132743	0.882353	0.0717703	0.0717703	0.117647	0.92823	0.251133	1.33367	0.116592	0.928571	0.062201	0.062201	0.0714286	0.937799	0.335662	1.30012	0.106667	0.75	0.0574163	0.0574163	0.25	0.942584	0.221582	0.936899	0.103004	0.5	0.0574163	0.0574163	0.5	0.942584
CAMI_Toy_60	adaptive	0.246625	1.22396	0.345455	0.471074	0.272727	0.272727	0.528926	0.727273	0.188526	0.587932	0.626582	0.925234	0.473684	0.473684	0.0747664	0.526316	NA	NA	NA	NA	NA				0.236701	1.24011	0.338279	0.445312	0.272727	0.272727	0.554688	0.727273	0.281576	1.16795	0.415902	0.576271	0.325359	0.325359	0.423729	0.674641	NA	NA	NA	NA	NA
CAMI_Toy_49	0	0.452272	1.28241	0.220096	0.186992	0.267442	0.267442	0.813008	0.732558	0.185767	0.829823	0.587302	0.925	0.430233	0.430233	0.075	0.569767	0.122496	0.527076	0.546763	0.716981	0.44186	0.44186	0.283019	0.55814	0.413616	1.25685	0.185185	0.153846	0.232558	0.232558	0.846154	0.767442	0.680844	1.87178	0.315789	0.317647	0.313953	0.313953	0.682353	0.686047	0.38829	1.33155	0.0995025	0.0869565	0.116279	0.116279	0.913043	0.883721
CAMI_Toy_49	0.01	0.502908	1.31967	0.0869565	0.666667	0.0465116	0.0465116	0.333333	0.953488	0.210012	0.873251	0.170213	1	0.0930233	0.0930233	0	0.906977	0.14795	0.59976	0.206186	0.909091	0.116279	0.116279	0.0909091	0.883721	0.432957	1.30668	0.0869565	0.666667	0.0465116	0.0465116	0.333333	0.953488	0.721349	1.91503	0.107527	0.714286	0.0581395	0.0581395	0.285714	0.94186	0.271745	1.08919	0.11215	0.285714	0.0697674	0.0697674	0.714286	0.930233
CAMI_Toy_49	adaptive	0.455956	1.28715	0.280992	0.485714	0.197674	0.267442	0.813008	0.732558	0.189697	0.847105	0.31068	0.941176	0.186047	0.430233	0.075	0.569767	NA	NA	NA	NA	NA				0.419055	1.26279	0.231405	0.4	0.162791	0.232558	0.846154	0.767442	0.689377	1.88069	0.253968	0.4	0.186047	0.313953	0.682353	0.686047	NA	NA	NA	NA	NA
CAMI_Toy_33	0	0.370586	1.41864	0.309859	0.339506	0.284974	0.284974	0.660494	0.715026	0.259083	0.901781	0.518248	0.876543	0.367876	0.367876	0.123457	0.632124	0.231498	0.829004	0.571429	0.691176	0.487047	0.487047	0.308824	0.512953	0.360159	1.44815	0.298343	0.319527	0.279793	0.279793	0.680473	0.720207	0.617588	1.69455	0.306569	0.518519	0.217617	0.217617	0.481481	0.782383	0.415511	1.44504	0.132964	0.142857	0.124352	0.124352	0.857143	0.875648
CAMI_Toy_33	0.01	0.41027	1.50996	0.169014	0.9	0.0932642	0.0932642	0.1	0.906736	0.293565	1.10539	0.186047	0.909091	0.103627	0.103627	0.0909091	0.896373	0.298459	1.11292	0.195349	0.954545	0.108808	0.108808	0.0454545	0.891192	0.38482	1.54779	0.151659	0.888889	0.0829016	0.0829016	0.111111	0.917098	0.656681	1.79261	0.097561	0.833333	0.0518135	0.0518135	0.166667	0.948187	0.36682	1.45045	0.109091	0.444444	0.0621762	0.0621762	0.555556	0.937824
CAMI_Toy_33	adaptive	0.370586	1.41864	0.309859	0.339506	0.284974	0.284974	0.660494	0.715026	0.259083	0.901781	0.518248	0.876543	0.367876	0.367876	0.123457	0.632124	NA	NA	NA	NA	NA				0.360159	1.44815	0.298343	0.319527	0.279793	0.279793	0.680473	0.720207	0.623612	1.70784	0.19469	0.666667	0.11399	0.217617	0.481481	0.782383	NA	NA	NA	NA	NA
CAMI_High_5	0	0.578743	1.86093	0.0210697	0.0130916	0.0539419	0.0539419	0.986908	0.946058	0.691982	1.88068	0.0278746	0.0869565	0.0165975	0.0165975	0.913043	0.983402	0.606069	1.77949	0.0856531	0.0884956	0.0829876	0.0829876	0.911504	0.917012	0.60755	1.87464	0.0198473	0.0121609	0.0539419	0.0539419	0.987839	0.946058	0.555532	1.78025	0.0693431	0.0618893	0.0788382	0.0788382	0.938111	0.921162	0.665315	1.99716	0.004	0.003861	0.00414938	0.00414938	0.996139	0.995851
CAMI_High_5	0.01	0.690559	1.8968	0.0155039	0.117647	0.00829875	0.00829876	0.882353	0.991701	0.760798	1.881	0.0238095	0.272727	0.0124481	0.0124481	0.727273	0.987552	0.719645	1.847	0.0546875	0.466667	0.0290456	0.0290456	0.533333	0.970954	0.775562	1.8968	0.016129	0.285714	0.00829875	0.00829876	0.714286	0.991701	0.738935	1.856	0.0555556	0.636364	0.0290456	0.0290456	0.363636	0.970954	0.815293	2	0	0	0	0	1	1
CAMI_High_5	adaptive	0.578743	1.86093	0.0210697	0.0130916	0.0539419	0.0539419	0.986908	0.946058	0.712548	1.881	0.0223881	0.111111	0.0124481	0.0165975	0.913043	0.983402	NA	NA	NA	NA	NA				0.60755	1.87464	0.0198473	0.0121609	0.0539419	0.0539419	0.987839	0.946058	0.555532	1.78025	0.0693431	0.0618893	0.0788382	0.0788382	0.938111	0.921162	NA	NA	NA	NA	NA
CAMI_Toy_15	0	0.288633	1.35809	0.326797	0.35461	0.30303	0.30303	0.64539	0.69697	0.180819	0.94495	0.589212	0.934211	0.430303	0.430303	0.0657895	0.569697	0.264833	0.980218	0.510029	0.483696	0.539394	0.539394	0.516304	0.460606	0.207608	1.20689	0.291022	0.297468	0.284848	0.284848	0.702532	0.715152	0.51531	1.59718	0.290749	0.532258	0.2	0.2	0.467742	0.8	0.963175	2	0	0	0	0	1	1
CAMI_Toy_15	0.01	0.327256	1.4342	0.224599	0.954545	0.127273	0.127273	0.0454545	0.872727	0.229361	1.1442	0.156425	1	0.0848485	0.0848485	0	0.915152	0.29099	1.12205	0.213904	0.909091	0.121212	0.121212	0.0909091	0.878788	0.230408	1.32407	0.186813	1	0.10303	0.10303	0	0.89697	0.555806	1.68442	0.0914286	0.8	0.0484848	0.0484848	0.2	0.951515	0.963175	2	0	0	0	0	1	1
CAMI_Toy_15	adaptive	0.288633	1.35809	0.326797	0.35461	0.30303	0.30303	0.64539	0.69697	0.180819	0.94495	0.589212	0.934211	0.430303	0.430303	0.0657895	0.569697	NA	NA	NA	NA	NA				0.207608	1.20689	0.291022	0.297468	0.284848	0.284848	0.702532	0.715152	0.51531	1.59718	0.290749	0.532258	0.2	0.2	0.467742	0.8	NA	NA	NA	NA	NA
CAMI_Toy_18	0	0.273085	1.41363	0.389937	0.352273	0.43662	0.43662	0.647727	0.56338	0.259141	1.35851	0.66055	0.947368	0.507042	0.507042	0.0526316	0.492958	0.138478	0.605212	0.451613	0.528302	0.394366	0.394366	0.471698	0.605634	0.27068	1.37157	0.344828	0.291262	0.422535	0.422535	0.708738	0.577465	0.547928	1.48805	0.335664	0.333333	0.338028	0.338028	0.666667	0.661972	0.964179	2	0	0	0	0	1	1
CAMI_Toy_18	0.01	0.293242	1.44128	0.12987	0.833333	0.0704225	0.0704225	0.166667	0.929577	0.262432	1.41569	0.106667	1	0.056338	0.056338	0	0.943662	0.136268	0.579125	0.177215	0.875	0.0985915	0.0985915	0.125	0.901408	0.288769	1.4138	0.12987	0.833333	0.0704225	0.0704225	0.166667	0.929577	0.548185	1.5056	0.1	0.444444	0.056338	0.056338	0.555556	0.943662	0.964179	2	0	0	0	0	1	1
CAMI_Toy_18	adaptive	0.277699	1.41729	0.357895	0.708333	0.239437	0.43662	0.647727	0.56338	0.265868	1.38591	0.261905	0.846154	0.15493	0.507042	0.0526316	0.492958	NA	NA	NA	NA	NA				0.275234	1.38411	0.333333	0.789474	0.211268	0.422535	0.708738	0.577465	0.550133	1.48728	0.254545	0.358974	0.197183	0.338028	0.666667	0.661972	NA	NA	NA	NA	NA
HMP_even_Illumina	0	0.178006	0.424343	0.377358	0.235294	0.952381	0.952381	0.764706	0.047619	0.205285	0.473275	0.810811	0.9375	0.714286	0.714286	0.0625	0.285714	0.661475	1.50897	0.395062	0.266667	0.761905	0.761905	0.733333	0.238095	0.192112	0.340264	0.644068	0.5	0.904762	0.904762	0.5	0.0952381	0.277087	0.628013	0.842105	0.941176	0.761905	0.761905	0.0588235	0.238095	0.549192	1.36439	0.131579	0.0909091	0.238095	0.238095	0.909091	0.761905
HMP_even_Illumina	0.01	0.179859	0.417597	0.833333	1	0.714286	0.714286	0	0.285714	0.218719	0.48578	0.727273	1	0.571429	0.571429	0	0.428571	0.690046	1.56336	0.5625	0.818182	0.428571	0.428571	0.181818	0.571429	0.20153	0.358187	0.8	1	0.666667	0.666667	0	0.333333	0.277544	0.630638	0.8	1	0.666667	0.666667	0	0.333333	0.52694	1.28394	0.142857	0.142857	0.142857	0.142857	0.857143	0.857143
HMP_even_Illumina	adaptive	0.17455	0.413835	0.818182	0.782609	0.857143	0.952381	0.764706	0.047619	0.20541	0.474013	0.777778	0.933333	0.666667	0.714286	0.0625	0.285714	NA	NA	NA	NA	NA				0.191442	0.336437	0.878049	0.9	0.857143	0.904762	0.5	0.0952381	0.277318	0.628831	0.833333	1	0.714286	0.761905	0.0588235	0.238095	NA	NA	NA	NA	NA
Unbiased Gut5	0	0.107761	0.455966	0.812322	0.836663	0.789357	0.789357	0.163337	0.210643	0.391312	1.32864	0.317515	0.715953	0.203991	0.203991	0.284047	0.796009									0.0587325	0.331256	0.914711	0.945562	0.885809	0.885809	0.0544379	0.114191	0.379221	1.30764	0.281992	0.456576	0.203991	0.203991	0.543424	0.796009	0.468273	1.78002	0.0672994	0.151751	0.0432373	0.0432373	0.848249	0.956763
Unbiased Gut5	0.01	0.534943	1.62723	0.0240964	1	0.0121951	0.0121951	0	0.987805	0.730953	1.78839	0.0175824	1	0.00886918	0.00886918	0	0.991131									0.623256	1.70771	0.0175631	0.888889	0.00886918	0.00886918	0.111111	0.991131	0.583793	1.71191	0.0304348	0.777778	0.0155211	0.0155211	0.222222	0.984479	0.520415	1.80681	0.021645	0.454545	0.0110865	0.0110865	0.545455	0.988914
Unbiased Gut5	adaptive	0.107761	0.455966	0.812322	0.836663	0.789357	0.789357	0.163337	0.210643	0.391312	1.32864	0.317515	0.715953	0.203991	0.203991	0.284047	0.796009	NA	NA	NA	NA	NA				0.0587325	0.331256	0.914711	0.945562	0.885809	0.885809	0.0544379	0.114191	0.379221	1.30764	0.281992	0.456576	0.203991	0.203991	0.543424	0.796009	NA	NA	NA	NA	NA
CAMI_Toy_17	0	0.416479	1.48535	0.293436	0.306452	0.281481	0.281481	0.693548	0.718519	0.336686	1.30391	0.555556	0.873016	0.407407	0.407407	0.126984	0.592593	0.15875	0.855033	0.486056	0.525862	0.451852	0.451852	0.474138	0.548148	0.371189	1.42506	0.27907	0.292683	0.266667	0.266667	0.707317	0.733333	0.66926	1.77132	0.325	0.371429	0.288889	0.288889	0.628571	0.711111	0.467598	1.54302	0.154982	0.154412	0.155556	0.155556	0.845588	0.844444
CAMI_Toy_17	0.01	0.475114	1.59249	0.0839161	0.75	0.0444444	0.0444444	0.25	0.955556	0.387615	1.4344	0.0985915	1	0.0518519	0.0518519	0	0.948148	0.167935	0.850927	0.161074	0.857143	0.0888889	0.0888889	0.142857	0.911111	0.401081	1.54752	0.0839161	0.75	0.0444444	0.0444444	0.25	0.955556	0.737168	1.88928	0.0536913	0.285714	0.0296296	0.0296296	0.714286	0.97037	0.372678	1.42403	0.0875	0.28	0.0518519	0.0518519	0.72	0.948148
CAMI_Toy_17	adaptive	0.420803	1.48861	0.364641	0.717391	0.244444	0.281481	0.693548	0.718519	0.336686	1.30391	0.555556	0.873016	0.407407	0.407407	0.126984	0.592593	NA	NA	NA	NA	NA				0.371189	1.42506	0.27907	0.292683	0.266667	0.266667	0.707317	0.733333	0.66926	1.77132	0.325	0.371429	0.288889	0.288889	0.628571	0.711111	NA	NA	NA	NA	NA
CAMI_Toy_35	0	0.152957	0.911957	0.26	0.189781	0.412698	0.412698	0.810219	0.587302	0.181088	0.996431	0.686275	0.897436	0.555556	0.555556	0.102564	0.444444	0.231621	0.993938	0.351931	0.241176	0.650794	0.650794	0.758824	0.349206	0.166666	0.914104	0.195489	0.128079	0.412698	0.412698	0.871921	0.587302	0.450172	1.27095	0.342105	0.292135	0.412698	0.412698	0.707865	0.587302	0.414894	1.45969	0.11236	0.0869565	0.15873	0.15873	0.913043	0.84127
CAMI_Toy_35	0.01	0.188047	0.960927	0.307692	0.8	0.190476	0.190476	0.2	0.809524	0.218376	1.11342	0.273973	1	0.15873	0.15873	0	0.84127	0.221709	1.07804	0.297297	1	0.174603	0.174603	0	0.825397	0.181429	0.984111	0.24	0.75	0.142857	0.142857	0.25	0.857143	0.444376	1.31531	0.227848	0.5625	0.142857	0.142857	0.4375	0.857143	0.328146	1.37634	0.134831	0.230769	0.0952381	0.0952381	0.769231	0.904762
CAMI_Toy_35	adaptive	0.152957	0.911957	0.26	0.189781	0.412698	0.412698	0.810219	0.587302	0.181333	0.998394	0.659794	0.941176	0.507937	0.555556	0.102564	0.444444	NA	NA	NA	NA	NA				0.166666	0.914104	0.195489	0.128079	0.412698	0.412698	0.871921	0.587302	0.450172	1.27095	0.342105	0.292135	0.412698	0.412698	0.707865	0.587302	NA	NA	NA	NA	NA
CAMI_Toy_38	0	0.215067	1.30277	0.3083	0.248408	0.40625	0.40625	0.751592	0.59375	0.193647	1.26767	0.630872	0.886792	0.489583	0.489583	0.113208	0.510417	0.227927	1.04808	0.48583	0.397351	0.625	0.625	0.602649	0.375	0.219571	1.28549	0.269504	0.204301	0.395833	0.395833	0.795699	0.604167	0.776865	1.84902	0.278846	0.258929	0.302083	0.302083	0.741071	0.697917	0.963293	2	0	0	0	0	1	1
CAMI_Toy_38	0.01	0.26159	1.37803	0.218182	0.857143	0.125	0.125	0.142857	0.875	0.218053	1.3394	0.218182	0.857143	0.125	0.125	0.142857	0.875	0.22265	1.18031	0.254545	1	0.145833	0.145833	0	0.854167	0.25989	1.37543	0.185185	0.833333	0.104167	0.104167	0.166667	0.895833	0.793703	1.888	0.108108	0.4	0.0625	0.0625	0.6	0.9375	0.963293	2	0	0	0	0	1	1
CAMI_Toy_38	adaptive	0.215067	1.30277	0.3083	0.248408	0.40625	0.40625	0.751592	0.59375	0.193647	1.26767	0.630872	0.886792	0.489583	0.489583	0.113208	0.510417	NA	NA	NA	NA	NA				0.219571	1.28549	0.269504	0.204301	0.395833	0.395833	0.795699	0.604167	0.776865	1.84902	0.278846	0.258929	0.302083	0.302083	0.741071	0.697917	NA	NA	NA	NA	NA
CAMI_Toy_36	0	0.392503	1.52093	0.261838	0.267045	0.256831	0.256831	0.732955	0.743169	0.199176	0.783142	0.560886	0.863636	0.415301	0.415301	0.136364	0.584699	0.240307	0.891866	0.64095	0.701299	0.590164	0.590164	0.298701	0.409836	0.304179	1.26556	0.263473	0.291391	0.240437	0.240437	0.708609	0.759563	0.470519	1.31279	0.452055	0.605505	0.360656	0.360656	0.394495	0.639344	0.460394	1.58241	0.174927	0.1875	0.163934	0.163934	0.8125	0.836066
CAMI_Toy_36	0.01	0.427772	1.60244	0.169154	0.944444	0.0928962	0.0928962	0.0555556	0.907104	0.262946	1.02167	0.178218	0.947368	0.0983607	0.0983607	0.0526316	0.901639	0.310531	1.19748	0.230769	0.96	0.131148	0.131148	0.04	0.868852	0.391174	1.42159	0.0833333	0.888889	0.0437158	0.0437158	0.111111	0.956284	0.568265	1.50981	0.130653	0.8125	0.0710383	0.0710383	0.1875	0.928962	0.42243	1.60964	0.105769	0.44	0.0601093	0.0601093	0.56	0.939891
CAMI_Toy_36	adaptive	0.392503	1.52093	0.261838	0.267045	0.256831	0.256831	0.732955	0.743169	0.199176	0.783142	0.560886	0.863636	0.415301	0.415301	0.136364	0.584699	NA	NA	NA	NA	NA				0.304179	1.26556	0.263473	0.291391	0.240437	0.240437	0.708609	0.759563	0.470519	1.31279	0.452055	0.605505	0.360656	0.360656	0.394495	0.639344	NA	NA	NA	NA	NA
CAMI_Toy_2	0	0.133406	0.680907	0.371859	0.293651	0.506849	0.506849	0.706349	0.493151	0.189381	1.05902	0.560748	0.882353	0.410959	0.410959	0.117647	0.589041	0.256772	0.945448	0.343137	0.267176	0.479452	0.479452	0.732824	0.520548	0.144125	0.685013	0.344186	0.260563	0.506849	0.506849	0.739437	0.493151	0.782809	1.79648	0.233766	0.222222	0.246575	0.246575	0.777778	0.753425	0.389636	1.41388	0.136126	0.110169	0.178082	0.178082	0.889831	0.821918
CAMI_Toy_2	0.01	0.170085	0.741593	0.258824	0.916667	0.150685	0.150685	0.0833333	0.849315	0.194233	1.11349	0.219512	1	0.123288	0.123288	0	0.876712	0.24792	1.0062	0.261905	1	0.150685	0.150685	0	0.849315	0.152995	0.768815	0.216867	0.9	0.123288	0.123288	0.1	0.876712	0.810443	1.87509	0.047619	0.181818	0.0273973	0.0273973	0.818182	0.972603	0.311978	1.29119	0.185567	0.375	0.123288	0.123288	0.625	0.876712
CAMI_Toy_2	adaptive	0.139541	0.685555	0.472727	0.702703	0.356164	0.506849	0.706349	0.493151	0.188387	1.06245	0.4375	0.913043	0.287671	0.410959	0.117647	0.589041	NA	NA	NA	NA	NA				0.141054	0.689895	0.486486	0.710526	0.369863	0.506849	0.739437	0.493151	0.782809	1.79648	0.233766	0.222222	0.246575	0.246575	0.777778	0.753425	NA	NA	NA	NA	NA
Unbiased Gut1	0	0.00584534	0.0195483	0.458333	0.305556	0.916667	0.916667	0.694444	0.0833333	0.495841	1.048	0.5	1	0.333333	0.333333	0	0.666667									0.0221744	0.0417468	0.615385	0.444444	1	1	0.555556	0	0.386179	1.048	0.266667	0.222222	0.333333	0.333333	0.777778	0.666667	0.309426	1.24328	0.0594059	0.0337079	0.25	0.25	0.966292	0.75
Unbiased Gut1	0.01	0.00373483	0.0119272	0.588235	1	0.416667	0.416667	0	0.583333	0.496191	1.0508	0.4	1	0.25	0.25	0	0.75									0.0182676	0.0374603	0.555556	0.833333	0.416667	0.416667	0.166667	0.583333	0.386591	1.0508	0.3	0.375	0.25	0.25	0.625	0.75	0.22123	1.10009	0.1875	0.15	0.25	0.25	0.85	0.75
Unbiased Gut1	adaptive	0.00349928	0.0111246	0.666667	1	0.5	0.916667	0.694444	0.0833333	0.495841	1.048	0.5	1	0.333333	0.333333	0	0.666667	NA	NA	NA	NA	NA				0.018221	0.0370868	0.631579	0.857143	0.5	1	0.555556	0	0.386241	1.048	0.333333	0.333333	0.333333	0.333333	0.777778	0.666667	NA	NA	NA	NA	NA
AT-rich4	0	0.106928	0.464098	0.787936	0.764168	0.81323	0.81323	0.235832	0.18677	0.405033	1.3474	0.27907	0.687023	0.175097	0.175097	0.312977	0.824903									0.0528884	0.293694	0.898077	0.887833	0.90856	0.90856	0.112167	0.0914397	0.379134	1.3021	0.248101	0.355072	0.190661	0.190661	0.644928	0.809339	0.458275	1.79554	0.0607735	0.104762	0.0428016	0.0428016	0.895238	0.957198
AT-rich4	0.01	0.419324	1.40506	0.0493359	1	0.0252918	0.0252918	0	0.974708	0.57673	1.59303	0.0342857	0.818182	0.0175097	0.0175097	0.181818	0.98249									0.518438	1.49154	0.0343511	0.9	0.0175097	0.0175097	0.1	0.98249	0.452034	1.48954	0.056391	0.833333	0.0291829	0.0291829	0.166667	0.970817	0.461595	1.76942	0.0335821	0.409091	0.0175097	0.0175097	0.590909	0.98249
AT-rich4	adaptive	0.106928	0.464098	0.787936	0.764168	0.81323	0.81323	0.235832	0.18677	0.407136	1.35734	0.240527	0.784946	0.142023	0.175097	0.312977	0.824903	NA	NA	NA	NA	NA				0.0528884	0.293694	0.898077	0.887833	0.90856	0.90856	0.112167	0.0914397	0.382848	1.30434	0.252366	0.666667	0.155642	0.190661	0.644928	0.809339	NA	NA	NA	NA	NA
AT-rich1	0	0.0780725	0.35012	0.444444	0.290323	0.947368	0.947368	0.709677	0.0526316	0.255718	1.4366	0.413793	0.6	0.315789	0.315789	0.4	0.684211									0.0503055	0.231251	0.461538	0.305085	0.947368	0.947368	0.694915	0.0526316	0.298291	1.7264	0.115942	0.08	0.210526	0.210526	0.92	0.789474	0.32785	1.624	0.0761905	0.0465116	0.210526	0.210526	0.953488	0.789474
AT-rich1	0.01	0.0811753	0.338092	0.810811	0.833333	0.789474	0.789474	0.166667	0.210526	0.255396	1.4366	0.428571	0.666667	0.315789	0.315789	0.333333	0.684211									0.0653783	0.283714	0.787879	0.928571	0.684211	0.684211	0.0714286	0.315789	0.300946	1.7264	0.258065	0.333333	0.210526	0.210526	0.666667	0.789474	0.256967	1.5768	0.136364	0.12	0.157895	0.157895	0.88	0.842105
AT-rich1	adaptive	0.0749906	0.345594	0.744186	0.666667	0.842105	0.947368	0.709677	0.0526316	0.255396	1.4366	0.428571	0.666667	0.315789	0.315789	0.333333	0.684211	NA	NA	NA	NA	NA				0.0653783	0.283714	0.787879	0.928571	0.684211	0.684211	0.0714286	0.315789	0.300946	1.7264	0.258065	0.333333	0.210526	0.210526	0.666667	0.789474	NA	NA	NA	NA	NA
Unbiased Gut2	0	0.0223454	0.0536233	0.545455	0.4	0.857143	0.857143	0.6	0.142857	0.724879	1.60044	0.653061	0.761905	0.571429	0.571429	0.238095	0.428571									0.0236695	0.0594821	0.561798	0.409836	0.892857	0.892857	0.590164	0.107143	0.708662	1.60384	0.444444	0.4	0.5	0.5	0.6	0.5	0.964171	2	0	0	0	0	1	1
Unbiased Gut2	0.01	0.0550617	0.129313	0.352941	1	0.214286	0.214286	0	0.785714	0.73276	1.61525	0.512821	0.909091	0.357143	0.357143	0.0909091	0.642857									0.051322	0.149863	0.294118	0.833333	0.178571	0.178571	0.166667	0.821429	0.71246	1.60624	0.536585	0.846154	0.392857	0.392857	0.153846	0.607143	0.964171	2	0	0	0	0	1	1
Unbiased Gut2	adaptive	0.026234	0.059425	0.619048	0.928571	0.464286	0.857143	0.6	0.142857	0.724868	1.60044	0.680851	0.842105	0.571429	0.571429	0.238095	0.428571	NA	NA	NA	NA	NA				0.023943	0.0639156	0.636364	0.875	0.5	0.892857	0.590164	0.107143	0.708684	1.60384	0.583333	0.7	0.5	0.5	0.6	0.5	NA	NA	NA	NA	NA
FW_in_silico_250	0	0.168395	0.393814	0.594595	0.423077	1	1	0.576923	0	0.266336	0.664449	0.736842	0.875	0.636364	0.636364	0.125	0.363636	0.155354	0.788261	0.0711744	0.037037	0.909091	0.909091	0.962963	0.0909091	0.0929065	0.352338	0.34375	0.207547	1	1	0.792453	0	0.538568	1.637	0.4	0.75	0.272727	0.272727	0.25	0.727273	0.710461	1.6334	0.121212	0.0909091	0.181818	0.181818	0.909091	0.818182
FW_in_silico_250	0.01	0.172802	0.390061	0.956522	0.916667	1	1	0.0833333	0	0.266336	0.664449	0.736842	0.875	0.636364	0.636364	0.125	0.363636	0.136781	0.692608	0.56	0.5	0.636364	0.636364	0.5	0.363636	0.0920609	0.345901	0.909091	0.909091	0.909091	0.909091	0.0909091	0.0909091	0.538568	1.637	0.4	0.75	0.272727	0.272727	0.25	0.727273	0.715769	1.6334	0.235294	0.333333	0.181818	0.181818	0.666667	0.818182
FW_in_silico_250	adaptive	0.172802	0.390061	0.956522	0.916667	1	1	0.0833333	0	0.266336	0.664449	0.736842	0.875	0.636364	0.636364	0.125	0.363636	NA	NA	NA	NA	NA				0.0920609	0.345901	0.909091	0.909091	0.909091	0.909091	0.0909091	0.0909091	0.538568	1.637	0.4	0.75	0.272727	0.272727	0.25	0.727273	NA	NA	NA	NA	NA
CAMI_Toy_62	0	0.271532	1.34084	0.288973	0.209945	0.463415	0.463415	0.790055	0.536585	0.293127	1.20491	0.666667	0.914894	0.52439	0.52439	0.0851064	0.47561	0.362033	1.05875	0.443478	0.344595	0.621951	0.621951	0.655405	0.378049	0.337337	1.37158	0.264151	0.191257	0.426829	0.426829	0.808743	0.573171	0.823474	1.93167	0.294574	0.404255	0.231707	0.231707	0.595745	0.768293	0.39788	1.44343	0.145455	0.115942	0.195122	0.195122	0.884058	0.804878
CAMI_Toy_62	0.01	0.297028	1.38311	0.361905	0.826087	0.231707	0.231707	0.173913	0.768293	0.299527	1.29023	0.32	0.888889	0.195122	0.195122	0.111111	0.804878	0.400168	1.19716	0.36	1	0.219512	0.219512	0	0.780488	0.338765	1.43695	0.3	0.833333	0.182927	0.182927	0.166667	0.817073	0.854457	1.96717	0.0909091	0.666667	0.0487805	0.0487805	0.333333	0.95122	0.340675	1.46949	0.163636	0.321429	0.109756	0.109756	0.678571	0.890244
CAMI_Toy_62	adaptive	0.271532	1.34084	0.288973	0.209945	0.463415	0.463415	0.790055	0.536585	0.293127	1.20491	0.666667	0.914894	0.52439	0.52439	0.0851064	0.47561	NA	NA	NA	NA	NA				0.337337	1.37158	0.264151	0.191257	0.426829	0.426829	0.808743	0.573171	0.829672	1.94116	0.178218	0.473684	0.109756	0.231707	0.595745	0.768293	NA	NA	NA	NA	NA
CAMI_Toy_61	0	0.335328	1.37941	0.319559	0.408451	0.262443	0.262443	0.591549	0.737557	0.252204	0.779349	0.585366	0.897196	0.434389	0.434389	0.102804	0.565611	0.232267	0.764507	0.581454	0.651685	0.524887	0.524887	0.348315	0.475113	0.318632	1.3944	0.325843	0.42963	0.262443	0.262443	0.57037	0.737557	0.77398	1.77861	0.237037	0.653061	0.144796	0.144796	0.346939	0.855204	0.382903	1.34301	0.189474	0.226415	0.162896	0.162896	0.773585	0.837104
CAMI_Toy_61	0.01	0.400276	1.46837	0.133891	0.888889	0.0723982	0.0723982	0.111111	0.927602	0.327588	1.03448	0.142259	0.944444	0.0769231	0.0769231	0.0555556	0.923077	0.298681	1.07245	0.141667	0.894737	0.0769231	0.0769231	0.105263	0.923077	0.336638	1.48456	0.126582	0.9375	0.0678733	0.0678733	0.0625	0.932127	0.803799	1.85115	0.0695652	0.888889	0.0361991	0.0361991	0.111111	0.963801	0.318962	1.25226	0.119522	0.5	0.0678733	0.0678733	0.5	0.932127
CAMI_Toy_61	adaptive	0.335328	1.37941	0.319559	0.408451	0.262443	0.262443	0.591549	0.737557	0.252204	0.779349	0.585366	0.897196	0.434389	0.434389	0.102804	0.565611	NA	NA	NA	NA	NA				0.318632	1.3944	0.325843	0.42963	0.262443	0.262443	0.57037	0.737557	0.775413	1.7833	0.210117	0.75	0.122172	0.144796	0.346939	0.855204	NA	NA	NA	NA	NA
AT-rich3	0	0.117874	0.414366	0.644518	0.548023	0.782258	0.782258	0.451977	0.217742	0.314118	1.0369	0.426966	0.703704	0.306452	0.306452	0.296296	0.693548									0.0449729	0.282937	0.717105	0.605556	0.879032	0.879032	0.394444	0.120968	0.34602	1.1008	0.306306	0.346939	0.274194	0.274194	0.653061	0.725806	0.92689	2	0	0	0	0	1	1
AT-rich3	0.01	0.299609	0.888555	0.25	0.9	0.145161	0.145161	0.1	0.854839	0.380598	1.17239	0.160584	0.846154	0.0887097	0.0887097	0.153846	0.91129									0.265998	0.87615	0.239437	0.944444	0.137097	0.137097	0.0555556	0.862903	0.400675	1.19285	0.198582	0.823529	0.112903	0.112903	0.176471	0.887097	0.929033	2	0	0	0	0	1	1
AT-rich3	adaptive	0.124228	0.420195	0.76652	0.84466	0.701613	0.782258	0.451977	0.217742	0.319872	1.03894	0.426036	0.8	0.290323	0.306452	0.296296	0.693548	NA	NA	NA	NA	NA				0.0476601	0.303178	0.809091	0.927083	0.717742	0.879032	0.394444	0.120968	0.347189	1.1016	0.365714	0.627451	0.258065	0.274194	0.653061	0.725806	NA	NA	NA	NA	NA
CAMI_Toy_7	0	0.152519	0.769506	0.306122	0.232558	0.447761	0.447761	0.767442	0.552239	0.144914	0.878262	0.71028	0.95	0.567164	0.567164	0.05	0.432836	0.230198	0.941642	0.408889	0.291139	0.686567	0.686567	0.708861	0.313433	0.152241	0.768032	0.266667	0.189873	0.447761	0.447761	0.810127	0.552239	0.304377	1.62991	0.254545	0.325581	0.208955	0.208955	0.674419	0.791045	0.357381	1.26342	0.150289	0.122642	0.19403	0.19403	0.877358	0.80597
CAMI_Toy_7	0.01	0.190533	0.81611	0.282051	1	0.164179	0.164179	0	0.835821	0.161956	0.935639	0.282051	1	0.164179	0.164179	0	0.835821	0.217962	0.977431	0.282051	1	0.164179	0.164179	0	0.835821	0.185227	0.81611	0.282051	1	0.164179	0.164179	0	0.835821	0.318685	1.659	0.0289855	0.5	0.0149254	0.0149254	0.5	0.985075	0.274938	1.18598	0.181818	0.380952	0.119403	0.119403	0.619048	0.880597
CAMI_Toy_7	adaptive	0.152519	0.769506	0.306122	0.232558	0.447761	0.447761	0.767442	0.552239	0.147952	0.887529	0.5625	0.931034	0.402985	0.567164	0.05	0.432836	NA	NA	NA	NA	NA				0.152241	0.768032	0.266667	0.189873	0.447761	0.447761	0.810127	0.552239	0.309952	1.64902	0.08	0.375	0.0447761	0.208955	0.674419	0.791045	NA	NA	NA	NA	NA
CAMI_Toy_22	0	0.303186	1.132	0.341176	0.405594	0.294416	0.294416	0.594406	0.705584	0.184048	0.583743	0.598639	0.907216	0.446701	0.446701	0.0927835	0.553299	0.204942	0.640153	0.53012	0.651852	0.446701	0.446701	0.348148	0.553299	0.297591	1.14499	0.333333	0.375796	0.299492	0.299492	0.624204	0.700508	0.751937	1.82564	0.220408	0.5625	0.137056	0.137056	0.4375	0.862944	0.353931	1.35545	0.156977	0.183673	0.137056	0.137056	0.816327	0.862944
CAMI_Toy_22	0.01	0.391188	1.27162	0.0961538	0.909091	0.0507614	0.0507614	0.0909091	0.949239	0.223252	0.846146	0.131455	0.875	0.071066	0.071066	0.125	0.928934	0.248948	0.863008	0.140187	0.882353	0.0761421	0.0761421	0.117647	0.923858	0.34368	1.28741	0.0869565	0.9	0.0456853	0.0456853	0.1	0.954315	0.768354	1.87277	0.0776699	0.888889	0.0406091	0.0406091	0.111111	0.959391	0.246361	1.0603	0.101382	0.55	0.0558376	0.0558376	0.45	0.944162
CAMI_Toy_22	adaptive	0.303186	1.132	0.341176	0.405594	0.294416	0.294416	0.594406	0.705584	0.184048	0.583743	0.598639	0.907216	0.446701	0.446701	0.0927835	0.553299	NA	NA	NA	NA	NA				0.297591	1.14499	0.333333	0.375796	0.299492	0.299492	0.624204	0.700508	0.754338	1.8316	0.185841	0.724138	0.106599	0.137056	0.4375	0.862944	NA	NA	NA	NA	NA
CAMI_Toy_52	0	0.371704	0.983087	0.318408	0.285714	0.359551	0.359551	0.714286	0.640449	0.358636	0.835212	0.671329	0.888889	0.539326	0.539326	0.111111	0.460674	0.550716	1.44855	0.280543	0.234848	0.348315	0.348315	0.765152	0.651685	0.353905	0.982811	0.274678	0.222222	0.359551	0.359551	0.777778	0.640449	0.727513	1.88206	0.298343	0.293478	0.303371	0.303371	0.706522	0.696629	0.477597	1.53486	0.118343	0.125	0.11236	0.11236	0.875	0.88764
CAMI_Toy_52	0.01	0.398566	1.0099	0.16	0.727273	0.0898876	0.0898876	0.272727	0.910112	0.393086	0.922092	0.14433	0.875	0.0786517	0.0786517	0.125	0.921348	0.555135	1.46166	0.213592	0.785714	0.123596	0.123596	0.214286	0.876404	0.370252	1.0099	0.16	0.727273	0.0898876	0.0898876	0.272727	0.910112	0.735677	1.89873	0.121212	0.6	0.0674157	0.0674157	0.4	0.932584	0.445276	1.45661	0.0854701	0.178571	0.0561798	0.0561798	0.821429	0.94382
CAMI_Toy_52	adaptive	0.379945	0.990499	0.273504	0.571429	0.179775	0.359551	0.714286	0.640449	0.360795	0.845676	0.413793	0.888889	0.269663	0.539326	0.111111	0.460674	NA	NA	NA	NA	NA				0.355517	0.989699	0.288	0.5	0.202247	0.359551	0.777778	0.640449	0.731638	1.88517	0.281481	0.413043	0.213483	0.303371	0.706522	0.696629	NA	NA	NA	NA	NA
CAMI_High_4	0	0.572594	1.87937	0.0205696	0.0127077	0.0539419	0.0539419	0.987292	0.946058	0.689696	1.90027	0.0276817	0.0833333	0.0165975	0.0165975	0.916667	0.983402	0.608204	1.81974	0.0786026	0.0829493	0.0746888	0.0746888	0.917051	0.925311	0.599277	1.89281	0.0193165	0.0117647	0.0539419	0.0539419	0.988235	0.946058	0.574803	1.83186	0.0690909	0.0614887	0.0788382	0.0788382	0.938511	0.921162	0.628754	2	0	0	0	0	1	1
CAMI_High_4	0.01	0.696256	1.918	0.015625	0.133333	0.00829875	0.00829876	0.866667	0.991701	0.744323	1.9006	0.0239044	0.3	0.0124481	0.0124481	0.7	0.987552	0.72949	1.8828	0.0472441	0.461538	0.0248963	0.0248963	0.538462	0.975104	0.75535	1.918	0.0160643	0.25	0.00829875	0.00829876	0.75	0.991701	0.722027	1.8964	0.0395257	0.416667	0.0207469	0.0207469	0.583333	0.979253	0.678503	2	0	0	0	0	1	1
CAMI_High_4	adaptive	0.572594	1.87937	0.0205696	0.0127077	0.0539419	0.0539419	0.987292	0.946058	0.713606	1.9006	0.0224719	0.115385	0.0124481	0.0165975	0.916667	0.983402	NA	NA	NA	NA	NA				0.599277	1.89281	0.0193165	0.0117647	0.0539419	0.0539419	0.988235	0.946058	0.574803	1.83186	0.0690909	0.0614887	0.0788382	0.0788382	0.938511	0.921162	NA	NA	NA	NA	NA
CAMI_Toy_4	0	0.323675	1.42288	0.211454	0.144578	0.393443	0.393443	0.855422	0.606557	0.222939	0.923273	0.66	0.846154	0.540984	0.540984	0.153846	0.459016	0.213268	0.769894	0.5	0.370079	0.770492	0.770492	0.629921	0.229508	0.3433	1.45069	0.178138	0.11828	0.360656	0.360656	0.88172	0.639344	0.472707	1.60178	0.302521	0.310345	0.295082	0.295082	0.689655	0.704918	0.376626	1.40512	0.196262	0.137255	0.344262	0.344262	0.862745	0.655738
CAMI_Toy_4	0.01	0.363801	1.48015	0.363636	0.875	0.229508	0.229508	0.125	0.770492	0.248666	1.0215	0.384615	0.882353	0.245902	0.245902	0.117647	0.754098	0.21307	0.835736	0.53012	1	0.360656	0.360656	0	0.639344	0.363044	1.51795	0.293333	0.785714	0.180328	0.180328	0.214286	0.819672	0.483061	1.62676	0.222222	0.727273	0.131148	0.131148	0.272727	0.868852	0.275444	1.26023	0.235294	0.416667	0.163934	0.163934	0.583333	0.836066
CAMI_Toy_4	adaptive	0.323675	1.42288	0.211454	0.144578	0.393443	0.393443	0.855422	0.606557	0.222939	0.923273	0.66	0.846154	0.540984	0.540984	0.153846	0.459016	NA	NA	NA	NA	NA				0.3433	1.45069	0.178138	0.11828	0.360656	0.360656	0.88172	0.639344	0.472707	1.60178	0.302521	0.310345	0.295082	0.295082	0.689655	0.704918	NA	NA	NA	NA	NA
BioPool	0	0.0517426	0.114354	0.363636	0.235294	0.8	0.8	0.764706	0.2	0.296141	0.766333	0.823529	1	0.7	0.7	0	0.3	0.593924	1.43684	0.028169	0.0143369	0.8	0.8	0.985663	0.2	0.0718701	0.185759	0.333333	0.210526	0.8	0.8	0.789474	0.2	0.372171	0.867116	0.625	0.833333	0.5	0.5	0.166667	0.5	0.878946	2	0	0	0	0	1	1
BioPool	0.01	0.0509486	0.110893	0.888889	1	0.8	0.8	0	0.2	0.30222	0.779932	0.75	1	0.6	0.6	0	0.4	0.204628	0.69016	0.705882	0.857143	0.6	0.6	0.142857	0.4	0.0707933	0.18026	0.842105	0.888889	0.8	0.8	0.111111	0.2	0.372171	0.867116	0.625	0.833333	0.5	0.5	0.166667	0.5	0.876901	2	0	0	0	0	1	1
BioPool	adaptive	0.0509486	0.110893	0.888889	1	0.8	0.8	0	0.2	0.30222	0.779932	0.75	1	0.6	0.6	0	0.4	NA	NA	NA	NA	NA				0.0707933	0.18026	0.842105	0.888889	0.8	0.8	0.111111	0.2	0.372171	0.867116	0.625	0.833333	0.5	0.5	0.166667	0.5	NA	NA	NA	NA	NA
ABRF_MGRG_1ng	0	0.230089	0.478127	0.333333	0.2	1	1	0.8	0	0.660806	1.37056	0.75	1	0.6	0.6	0	0.4	0.61922	1.80874	0.00488102	0.00244798	0.8	0.8	0.997552	0.2	0.237571	0.600298	0.119048	0.0632911	1	1	0.936709	0	0.631984	1.33141	0.888889	1	0.8	0.8	0	0.2	0.705474	1.79636	0.0701754	0.0384615	0.4	0.4	0.961538	0.6
ABRF_MGRG_1ng	0.01	0.221758	0.459943	1	1	1	1	0	0	0.661789	1.3726	0.571429	1	0.4	0.4	0	0.6	0.467428	1.6084	0.25	0.333333	0.2	0.2	0.666667	0.8	0.230909	0.578625	1	1	1	1	0	0	0.640371	1.34918	0.75	1	0.6	0.6	0	0.4	0.695879	1.76989	0.117647	0.0689655	0.4	0.4	0.931034	0.6
ABRF_MGRG_1ng	adaptive	0.221758	0.459943	1	1	1	1	0	0	0.661789	1.3726	0.571429	1	0.4	0.4	0	0.6	NA	NA	NA	NA	NA				0.230909	0.578625	1	1	1	1	0	0	0.640371	1.34918	0.75	1	0.6	0.6	0	0.4	NA	NA	NA	NA	NA
CAMI_Toy_51	0	0.475892	1.68125	0.258883	0.241706	0.278689	0.278689	0.758294	0.721311	0.174938	0.693554	0.585185	0.908046	0.431694	0.431694	0.091954	0.568306	0.192418	0.755782	0.572327	0.674074	0.497268	0.497268	0.325926	0.502732	0.358717	1.396	0.261838	0.267045	0.256831	0.256831	0.732955	0.743169	0.511656	1.80146	0.340909	0.555556	0.245902	0.245902	0.444444	0.754098	0.439869	1.55901	0.142415	0.164286	0.125683	0.125683	0.835714	0.874317
CAMI_Toy_51	0.01	0.536027	1.73392	0.157635	0.8	0.0874317	0.0874317	0.2	0.912568	0.207633	0.842096	0.17	1	0.0928962	0.0928962	0	0.907104	0.2468	0.93832	0.204878	0.954545	0.114754	0.114754	0.0454545	0.885246	0.416708	1.45607	0.103627	1	0.0546448	0.0546448	0	0.945355	0.590629	1.90386	0.0729167	0.777778	0.0382514	0.0382514	0.222222	0.961749	0.364527	1.46648	0.11215	0.387097	0.0655738	0.0655738	0.612903	0.934426
CAMI_Toy_51	adaptive	0.475892	1.68125	0.258883	0.241706	0.278689	0.278689	0.758294	0.721311	0.174938	0.693554	0.585185	0.908046	0.431694	0.431694	0.091954	0.568306	NA	NA	NA	NA	NA				0.358717	1.396	0.261838	0.267045	0.256831	0.256831	0.732955	0.743169	0.511656	1.80146	0.340909	0.555556	0.245902	0.245902	0.444444	0.754098	NA	NA	NA	NA	NA
DNA Control1	0	0.119511	0.249792	0.307692	0.181818	1	1	0.818182	0	0.165899	0.512367	0.705882	0.666667	0.75	0.75	0.333333	0.25									0.125923	0.260044	0.32	0.190476	1	1	0.809524	0	0.0425203	0.0976584	0.761905	0.615385	1	1	0.384615	0	0.258169	0.710946	0.216216	0.121212	1	1	0.878788	0
DNA Control1	0.01	0.116124	0.240871	1	1	1	1	0	0	0.161914	0.50981	0.857143	1	0.75	0.75	0	0.25									0.12262	0.251665	0.941176	0.888889	1	1	0.111111	0	0.0420569	0.0962409	1	1	1	1	0	0	0.19312	0.518856	0.64	0.470588	1	1	0.529412	0
DNA Control1	adaptive	0.116124	0.240871	1	1	1	1	0	0	0.161914	0.50981	0.857143	1	0.75	0.75	0	0.25	NA	NA	NA	NA	NA				0.12262	0.251665	0.941176	0.888889	1	1	0.111111	0	0.0420569	0.0962409	1	1	1	1	0	0	NA	NA	NA	NA	NA
Buc12	0	0.0413808	0.120084	0.428571	0.272727	1	1	0.727273	0	0.256056	0.785364	0.869565	0.909091	0.833333	0.833333	0.0909091	0.166667	0.156294	0.597181	0.785714	0.6875	0.916667	0.916667	0.3125	0.0833333	0.0919577	0.285517	0.354839	0.22	0.916667	0.916667	0.78	0.0833333	0.334156	1.00757	0.666667	1	0.5	0.5	0	0.5	0.460284	1.83333	0.0833333	0.0833333	0.0833333	0.0833333	0.916667	0.916667
Buc12	0.01	0.0473498	0.10875	1	1	1	1	0	0	0.256051	0.785321	0.909091	1	0.833333	0.833333	0	0.166667	0.155481	0.591832	0.916667	0.916667	0.916667	0.916667	0.0833333	0.0833333	0.0899796	0.273448	0.916667	0.916667	0.916667	0.916667	0.0833333	0.0833333	0.334156	1.00757	0.666667	1	0.5	0.5	0	0.5	0.461288	1.83333	0.117647	0.2	0.0833333	0.0833333	0.8	0.916667
Buc12	adaptive	0.0422172	0.115895	0.857143	0.75	1	1	0.727273	0	0.256051	0.785321	0.909091	1	0.833333	0.833333	0	0.166667	NA	NA	NA	NA	NA				0.0914991	0.28234	0.666667	0.52381	0.916667	0.916667	0.78	0.0833333	0.334156	1.00757	0.666667	1	0.5	0.5	0	0.5	NA	NA	NA	NA	NA
[truncated: 120 more columns]

## Sheet: G
Description of the challenge datasets
Sample	#Targeted species	#Selected species	Bias	Metagenomics dataset type	Contaminants	Instrument	Number of reads	Read length	Genome sequences / DNA	Information link
sample19	10	12	No bias	Simulated data with ART NGS sequencing simulation tool	Real sequencing reads from host mouse genome	Illumina HiSeq4000	2185334	2x151 bp (paired-end)		NCBI BioProject ID PRJNA669653
sample18	10	14	AT-rich bias	Simulated data with ART NGS sequencing simulation tool	Real sequencing reads from host mouse genome	Illumina HiSeq 4000	3703364	2x151 bp (paired-end)		NCBI BioProject ID PRJNA669653
sample08	10	19	GC-rich bias	Simulated data with ART NGS sequencing simulation tool	Real sequencing reads from host mouse genome	Illumina HiSeq 4000	1397228	2x151 bp (paired-end)		NCBI BioProject ID PRJNA669653
sample11	40	42	No bias	Simulated data with ART NGS sequencing simulation tool	Real sequencing reads from host mouse genome	Illumina HiSeq 4000	11566470	2x151 bp (paired-end)		NCBI BioProject ID PRJNA669653
sample05	40	52	AT-rich bias	Simulated data with ART NGS sequencing simulation tool	Real sequencing reads from host mouse genome	Illumina HiSeq 4000	10661058	2x151 bp (paired-end)		NCBI BioProject ID PRJNA669653
sample06	40	46	GC-rich bias	Simulated data with ART NGS sequencing simulation tool	Real sequencing reads from host mouse genome	Illumina HiSeq 4000	6758234	2x151 bp (paired-end)		NCBI BioProject ID PRJNA669653
sample07	120	132	No bias	Simulated data with ART NGS sequencing simulation tool	Real sequencing reads from host mouse genome	Illumina HiSeq 4000	20254828	2x151 bp (paired-end)		NCBI BioProject ID PRJNA669653
sample13	120	124	AT-rich bias	Simulated data with ART NGS sequencing simulation tool	Real sequencing reads from host mouse genome	Illumina HiSeq 4000	19992900	2x151 bp (paired-end)		NCBI BioProject ID PRJNA669653
sample15	120	124	GC-rich bias	Simulated data with ART NGS sequencing simulation tool	Real sequencing reads from host mouse genome	Illumina HiSeq 4000	20256852	2x151 bp (paired-end)		NCBI BioProject ID PRJNA669653
sample10	500	536	No bias	Simulated data with ART NGS sequencing simulation tool	Real sequencing reads from host mouse genome	Illumina HiSeq 4000	24721286	2x151 bp (paired-end)		NCBI BioProject ID PRJNA669653
sample01	500	508	AT-rich bias	Simulated data with ART NGS sequencing simulation tool	Real sequencing reads from host mouse genome	Illumina HiSeq 4000	21639060	2x151 bp (paired-end)		NCBI BioProject ID PRJNA669653
sample04	500	528	GC-rich bias	Simulated data with ART NGS sequencing simulation tool	Real sequencing reads from host mouse genome	Illumina HiSeq 4000	30062894	2x151 bp (paired-end)		NCBI BioProject ID PRJNA669653
sample14	1000	949	No bias	Simulated data with ART NGS sequencing simulation tool	Real sequencing reads from host mouse genome	Illumina HiSeq 4000	41227618	2x151 bp (paired-end)		NCBI BioProject ID PRJNA669653
sample12	1000	912	AT-rich bias	Simulated data with ART NGS sequencing simulation tool	Real sequencing reads from host mouse genome	Illumina HiSeq 4000	53530314	2x151 bp (paired-end)		NCBI BioProject ID PRJNA669653
sample03	1000	934	GC-rich bias	Simulated data with ART NGS sequencing simulation tool	Real sequencing reads from host mouse genome	Illumina HiSeq 4000	33191596	2x151 bp (paired-end)		NCBI BioProject ID PRJNA669653
sample16	10	NA	No bias	Real sequencing Illumina data from library 1	NA	Illumina HiSeq 4000	79827128	2 x 151 bp (paired-end)	ZymoBIOMICS Microbial Community DNA Standard	https://www.zymoresearch.com/collections/zymobiomics-microbial-community-standards/products/zymobiomics-microbial-community-dna-standard
sample17	10	NA	No bias	Real sequencing Illumina data from library 1	NA	Illumina HiSeq 4000	79827128	2 x 151 bp (paired-end)	ZymoBIOMICS Microbial Community DNA Standard	https://www.zymoresearch.com/collections/zymobiomics-microbial-community-standards/products/zymobiomics-microbial-community-dna-standard
sample02	10	NA	No bias	Real sequencing Illumina data from library 2	NA	Illumina HiSeq 4000	79521250	2 x 151 bp (paired-end)	ZymoBIOMICS Microbial Community DNA Standard	https://www.zymoresearch.com/collections/zymobiomics-microbial-community-standards/products/zymobiomics-microbial-community-dna-standard
sample09	10	NA	No bias	Real sequencing Illumina data from library 2	NA	Illumina HiSeq 4000	81305408	2 x 151 bp (paired-end)	ZymoBIOMICS Microbial Community DNA Standard	https://www.zymoresearch.com/collections/zymobiomics-microbial-community-standards/products/zymobiomics-microbial-community-dna-standard

## Sheet: H
Number of reads reported before and after quality control read filtering by using Trimmomatic and classification by using Kraken depending on Bracken read length parameter
NCBI taxonomy tree downloaded on 14 July 2017
Combination	Dataset to benchmark	Before QC (No. of reads)	After QC — Step A (Trimmomatic) (No. of reads)	Final no. of sequences to classify	Classification (Kraken) — Step B (No. of reads classified)	"--read_length" parameter for Bracken	Error - Failed with error malformed fastq file
LB_NF_B	ABRF_MGRG_10ng	1608052	NA	1608052	1582944	301
LB_F_B			728934	728934	720651	100
MCB_NF_B			NA	1608052	Error	301
MCB_F_B			728934	728934	716880	100
MCF_NF_B			NA	1608052	Error	301
MCF_F_B			728934	728934	720646	100
MCF_NF_K			NA	1608052	Error	NA
MCF_F_K			728934	728934	720646	NA
LB_NF_B	ABRF_MGRG_1ng	1405932	NA	1405932	1384710	301
LB_F_B			650701	650701	643426	100
MCB_NF_B			NA	1405932	Error	301
MCB_F_B			650701	650701	639902	100
MCF_NF_B			NA	1405932	Error	301
MCF_F_B			650701	650701	643425	100
MCF_NF_K			NA	1405932	Error	NA
MCF_F_K			650701	650701	643425	NA
LB_NF_B	BioPool	313184	NA	313184	304951	301
LB_F_B			77373	77373	73929	100
MCB_NF_B			NA	313184	Error	301
MCB_F_B			77373	77373	73901	100
MCF_NF_B			NA	313184	Error	301
MCF_F_B			77373	77373	73931	100
MCF_NF_K			NA	313184	Error	NA
MCF_F_K			77373	77373	73931	NA
LB_NF_B	FW_in_silico_100	371275	NA	371275	371275	100
LB_F_B			371275	371275	371275	100
MCB_NF_B			NA	371275	371275	100
MCB_F_B			371275	371275	371275	100
MCF_NF_B			NA	371275	371275	100
MCF_F_B			371275	371275	371275	100
MCF_NF_K			NA	371275	371275	NA
MCF_F_K			371275	371275	371275	NA
LB_NF_B	FW_in_silico_250	148510	NA	148510	148510	250
LB_F_B			148510	148510	148510	100
MCB_NF_B			NA	148510	148510	250
MCB_F_B			148510	148510	148510	100
MCF_NF_B			NA	148510	148510	250
MCF_F_B			148510	148510	148510	100
MCF_NF_K			NA	148510	148510	NA
MCF_F_K			148510	148510	148510	NA
LB_NF_B	NextSeq	4448342	NA	4448342	3221377	151
LB_F_B			2081431	2081431	1054254	100
MCB_NF_B			NA	4448342	Error	151
MCB_F_B			2081431	2081431	1042256	100
MCF_NF_B			NA	4448342	Error	151
MCF_F_B			2081431	2081431	1052516	100
MCF_NF_K			NA	4448342	Error	NA
MCF_F_K			2081431	2081431	1052516	NA
LB_NF_B	Buc12	600000	NA	600000	562378	100
LB_F_B			600000	600000	562378	100
MCB_NF_B			NA	600000	482048	100
MCB_F_B			600000	600000	482048	100
MCF_NF_B			NA	600000	563767	100
MCF_F_B			600000	600000	563767	100
MCF_NF_K			NA	600000	563767	NA
MCF_F_K			600000	600000	563767	NA
LB_NF_B	FW_in_vitro	297020	NA	297020	297020	250
LB_F_B			297020	297020	297020	100
MCB_NF_B			NA	297020	297020	250
MCB_F_B			297020	297020	297020	100
MCF_NF_B			NA	297020	297020	250
MCF_F_B			297020	297020	297020	100
MCF_NF_K			NA	297020	297020	NA
MCF_F_K			297020	297020	297020	NA
LB_NF_B	CParMed48	1200000	NA	1200000	1164004	100
LB_F_B			1200000	1200000	1164004	100
MCB_NF_B			NA	1200000	1155478	100
MCB_F_B			1200000	1200000	1155478	100
MCF_NF_B			NA	1200000	1163901	100
MCF_F_B			1200000	1200000	1163901	100
MCF_NF_K			NA	1200000	1163901	NA
MCF_F_K			1200000	1200000	1163901	NA
LB_NF_B	BMI	5541101	NA	5541101	1070505	100
LB_F_B			5153298	5153298	1070503	100
MCB_NF_B			NA	5541101	Error	100
MCB_F_B			5153298	5153298	1063200	100
MCF_NF_B			NA	5541101	Error	100
MCF_F_B			5153298	5153298	1073761	100
MCF_NF_K			NA	5541101	Error	NA
MCF_F_K			5153298	5153298	1073761	NA
LB_NF_B	Gut20	500000	NA	500000	467551	100
LB_F_B			500000	500000	467551	100
MCB_NF_B			NA	500000	464173	100
MCB_F_B			500000	500000	464173	100
MCF_NF_B			NA	500000	467545	100
MCF_F_B			500000	500000	467545	100
MCF_NF_K			NA	500000	467545	NA
MCF_F_K			500000	500000	467545	NA
LB_NF_B	HMP_even_454	1386198	NA	1386198	1355288	49-2048 (range)
LB_F_B			686229	686229	667876	525
MCB_NF_B			NA	1386198	Error	49-2048 (range)
MCB_F_B			686229	686229	667439	525
MCF_NF_B			NA	1386198	Error	49-2048 (range)
MCF_F_B			686229	686229	670770	525
MCF_NF_K			NA	1386198	Error	NA
MCF_F_K			686229	686229	670770	NA
LB_NF_B	HMP_even_illumina	6562065	NA	6562065	6168546	75
LB_F_B			4331316	4331316	4184897	75
MCB_NF_B			NA	6562065	Error	75
MCB_F_B			4331316	4331316	4179478	75
MCF_NF_B			NA	6562065	Error	75
MCF_F_B			4331316	4331316	4222486	75
MCF_NF_K			NA	6562065	Error	NA
MCF_F_K			4331316	4331316	4222486	NA
LB_NF_B	Hous31	750000	NA	750000	716907	151
LB_F_B			750000	750000	716907	100
MCB_NF_B			NA	750000	705308	151
MCB_F_B			750000	750000	705308	100
MCF_NF_B			NA	750000	716784	151
MCF_F_B			750000	750000	716784	100
MCF_NF_K			NA	750000	716784	NA
MCF_F_K			750000	750000	716784	NA
LB_NF_B	NYCSM20	500000	NA	500000	474308	100
LB_F_B			500000	500000	474308	100
MCB_NF_B			NA	500000	470509	100
MCB_F_B			500000	500000	470509	100
MCF_NF_B			NA	500000	474269	100
MCF_F_B			500000	500000	474269	100
MCF_NF_K			NA	500000	474269	NA
MCF_F_K			500000	500000	474269	NA
LB_NF_B	Soil50	2500000	NA	2500000	2398329	100
LB_F_B			2500000	2500000	2398329	100
MCB_NF_B			NA	2500000	2383651	100
MCB_F_B			2500000	2500000	2383651	100
MCF_NF_B			NA	2500000	2398125	100
MCF_F_B			2500000	2500000	2398125	100
MCF_NF_K			NA	2500000	2398125	NA
MCF_F_K			2500000	2500000	2398125	NA
LB_NF_B	Sample01 (AT-rich4)	10819530	NA	10819530	10043076	151
LB_F_B			10819530	10819530	10043076	151
MCB_NF_B			NA	10819530	Not available	151
MCB_F_B			10819530	10819530	Not available	151
MCF_NF_B			NA	10819530	10043341	151
MCF_F_B			10819530	10819530	10043341	151
MCF_NF_K			NA	10819530	10043341	NA
MCF_F_K			10819530	10819530	10043341	NA
LB_NF_B	Sample02 (DNA Control3)	39760625	NA	39760625	35810611	151
LB_F_B			39760625	39760625	35810611	151
MCB_NF_B			NA	39760625	Not available	151
MCB_F_B			39760625	39760625	Not available	151
MCF_NF_B			NA	39760625	35816299	151
MCF_F_B			39760625	39760625	35816299	151
MCF_NF_K			NA	39760625	35816299	NA
MCF_F_K			39760625	39760625	35816299	NA
LB_NF_B	Sample03 (GC-rich5)	16595798	NA	16595798	15099769	151
LB_F_B			16595798	16595798	15099769	151
MCB_NF_B			NA	16595798	Not available	151
MCB_F_B			16595798	16595798	Not available	151
MCF_NF_B			NA	16595798	15098027	151
MCF_F_B			16595798	16595798	15098027	151
MCF_NF_K			NA	16595798	15098027	NA
MCF_F_K			16595798	16595798	15098027	NA
LB_NF_B	Sample04 (GC-rich4)	15031447	NA	15031447	12660410	151
LB_F_B			15031447	15031447	12660410	151
MCB_NF_B			NA	15031447	Not available	151
MCB_F_B			15031447	15031447	Not available	151
MCF_NF_B			NA	15031447	12661974	151
MCF_F_B			15031447	15031447	12661974	151
MCF_NF_K			NA	15031447	12661974	NA
MCF_F_K			15031447	15031447	12661974	NA
LB_NF_B	Sample05 (AT-rich2)	5330529	NA	5330529	4934093	151
LB_F_B			5330529	5330529	4934093	151
MCB_NF_B			NA	5330529	Not available	151
MCB_F_B			5330529	5330529	Not available	151
MCF_NF_B			NA	5330529	4934864	151
MCF_F_B			5330529	5330529	4934864	151
MCF_NF_K			NA	5330529	4934864	NA
MCF_F_K			5330529	5330529	4934864	NA
LB_NF_B	Sample06 (GC-rich2)	3379117	NA	3379117	3128036	151
LB_F_B			3379117	3379117	3128036	151
MCB_NF_B			NA	3379117	Not available	151
MCB_F_B			3379117	3379117	Not available	151
MCF_NF_B			NA	3379117	3128669	151
MCF_F_B			3379117	3379117	3128669	151
MCF_NF_K			NA	3379117	3128669	NA
MCF_F_K			3379117	3379117	3128669	NA
LB_NF_B	Sample07 (Unbiased Gut3)	10127414	NA	10127414	9221467	151
LB_F_B			10127414	10127414	9221467	151
MCB_NF_B			NA	10127414	Not available	151
MCB_F_B			10127414	10127414	Not available	151
MCF_NF_B			NA	10127414	9209792	151
MCF_F_B			10127414	10127414	9209792	151
MCF_NF_K			NA	10127414	9209792	NA
MCF_F_K			10127414	10127414	9209792	NA
LB_NF_B	Sample08 (GC-rich1)	698614	NA	698614	646616	151
LB_F_B			698614	698614	646616	151
MCB_NF_B			NA	698614	Not available	151
MCB_F_B			698614	698614	Not available	151
MCF_NF_B			NA	698614	646666	151
MCF_F_B			698614	698614	646666	151
MCF_NF_K			NA	698614	646666	NA
MCF_F_K			698614	698614	646666	NA
LB_NF_B	Sample09 (DNA Control4)	40652704	NA	40652704	36366441	151
LB_F_B			40652704	40652704	36366441	151
MCB_NF_B			NA	40652704	Not available	151
MCB_F_B			40652704	40652704	Not available	151
MCF_NF_B			NA	40652704	36373750	151
MCF_F_B			40652704	40652704	36373750	151
MCF_NF_K			NA	40652704	36373750	NA
MCF_F_K			40652704	40652704	36373750	NA
LB_NF_B	Sample10 (Unbiased Gut4)	12360643	NA	12360643	11438694	151
LB_F_B			12360643	12360643	11438694	151
MCB_NF_B			NA	12360643	Not available	151
MCB_F_B			12360643	12360643	Not available	151
MCF_NF_B			NA	12360643	11435790	151
MCF_F_B			12360643	12360643	11435790	151
MCF_NF_K			NA	12360643	11435790	NA
MCF_F_K			12360643	12360643	11435790	NA
LB_NF_B	Sample11 (Unbiased Gut2)	5783235	NA	5783235	5273583	151
LB_F_B			5783235	5783235	5273583	151
MCB_NF_B			NA	5783235	Not available	151
MCB_F_B			5783235	5783235	Not available	151
MCF_NF_B			NA	5783235	5273806	151
MCF_F_B			5783235	5783235	5273806	151
MCF_NF_K			NA	5783235	5273806	NA
MCF_F_K			5783235	5783235	5273806	NA
LB_NF_B	Sample12 (AT-rich5)	26765157	NA	26765157	24196755	151
LB_F_B			26765157	26765157	24196755	151
MCB_NF_B			NA	26765157	Not available	151
MCB_F_B			26765157	26765157	Not available	151
MCF_NF_B			NA	26765157	24201788	151
MCF_F_B			26765157	26765157	24201788	151
MCF_NF_K			NA	26765157	24201788	NA
MCF_F_K			26765157	26765157	24201788	NA
LB_NF_B	Sample13 (AT-rich4)	9996450	NA	9996450	9180297	151
LB_F_B			9996450	9996450	9180297	151
MCB_NF_B			NA	9996450	Not available	151
MCB_F_B			9996450	9996450	Not available	151
MCF_NF_B			NA	9996450	9181868	151
MCF_F_B			9996450	9996450	9181868	151
MCF_NF_K			NA	9996450	9181868	NA
MCF_F_K			9996450	9996450	9181868	NA
LB_NF_B	Sample14 (Unbiased Gut5)	20613809	NA	20613809	19172892	151
LB_F_B			20613809	20613809	19172892	151
MCB_NF_B			NA	20613809	Not available	151
MCB_F_B			20613809	20613809	Not available	151
MCF_NF_B			NA	20613809	19170251	151
MCF_F_B			20613809	20613809	19170251	151
MCF_NF_K			NA	20613809	19170251	NA
MCF_F_K			20613809	20613809	19170251	NA
LB_NF_B	Sample15 (GC-rich3)	10128426	NA	10128426	9243362	151
LB_F_B			10128426	10128426	9243362	151
MCB_NF_B			NA	10128426	Not available	151
MCB_F_B			10128426	10128426	Not available	151
MCF_NF_B			NA	10128426	9244397	151
MCF_F_B			10128426	10128426	9244397	151
MCF_NF_K			NA	10128426	9244397	NA
MCF_F_K			10128426	10128426	9244397	NA
LB_NF_B	Sample16 (DNA Control1)	39913564	NA	39913564	36100182	151
LB_F_B			39913564	39913564	36100182	151
MCB_NF_B			NA	39913564	Not available	151
MCB_F_B			39913564	39913564	Not available	151
MCF_NF_B			NA	39913564	36105335	151
MCF_F_B			39913564	39913564	36105335	151
MCF_NF_K			NA	39913564	36105335	NA
MCF_F_K			39913564	39913564	36105335	NA
LB_NF_B	Sample17 (DNA Control2)	39913564	NA	39913564	36219730	151
LB_F_B			39913564	39913564	36219730	151
MCB_NF_B			NA	39913564	Not available	151
MCB_F_B			39913564	39913564	Not available	151
MCF_NF_B			NA	39913564	36223472	151
MCF_F_B			39913564	39913564	36223472	151
MCF_NF_K			NA	39913564	36223472	NA
MCF_F_K			39913564	39913564	36223472	NA
LB_NF_B	Sample18 (AT-rich1)	1851682	NA	1851682	1715193	151
LB_F_B			1851682	1851682	1715193	151
MCB_NF_B			NA	1851682	Not available	151
MCB_F_B			1851682	1851682	Not available	151
MCF_NF_B			NA	1851682	1715508	151
MCF_F_B			1851682	1851682	1715508	151
MCF_NF_K			NA	1851682	1715508	NA
MCF_F_K			1851682	1851682	1715508	NA
LB_NF_B	Sample19 (Unbiased Gut1)	1092667	NA	1092667	1024596	151
LB_F_B			1092667	1092667	1024596	151
MCB_NF_B			NA	1092667	Not available	151
MCB_F_B			1092667	1092667	Not available	151
MCF_NF_B			NA	1092667	1024791	151
MCF_F_B			1092667	1092667	1024791	151
MCF_NF_K			NA	1092667	1024791	NA
MCF_F_K			1092667	1092667	1024791	NA
