# Supplementary material for: Crowdsourced benchmarking of taxonomic metagenome profilers: lessons learned from the sbv IMPROVER Microbiomics challenge
Source: BMC Genomics. 2022 Aug 30;23:624. doi: 10.1186/s12864-022-08803-2 (PMC9429340; doi:10.1186/s12864-022-08803-2)
Supplement: Supplementary file 5 — Additional file 5. [file 12864_2022_8803_MOESM5_ESM.tsv]

species,genus,family,order,class,phylum,superkingdom
7,7,6,335928,356,28211,1224,2
9,9,32199,1903409,91347,1236,1224,2
11,11,1707,85016,85006,1760,201174,2
14,14,13,203488,203487,203486,68297,2
17,17,16,32011,32003,28216,1224,2
19,19,18,213421,69541,28221,1224,2
21,21,20,76892,204458,28211,1224,2
23,23,22,267890,135622,1236,1224,2
24,24,22,267890,135622,1236,1224,2
25,25,22,267890,135622,1236,1224,2
33,33,32,31,29,28221,1224,2
34,34,32,31,29,28221,1224,2
35,35,32,31,29,28221,1224,2
38,38,47,39,29,28221,1224,2
41,41,40,39,29,28221,1224,2
43,43,42,39,29,28221,1224,2
45,45,44,39,29,28221,1224,2
48,48,47,39,29,28221,1224,2
51,51,50,49,29,28221,1224,2
52,52,50,49,29,28221,1224,2
54,54,53,224463,29,28221,1224,2
56,56,39643,49,29,28221,1224,2
57,57,55,49,29,28221,1224,2
60,60,59,481,206351,28216,1224,2
61,61,59,481,206351,28216,1224,2
62,62,59,481,206351,28216,1224,2
63,63,59,481,206351,28216,1224,2
65,65,64,189773,189772,32061,200795,2
69,69,68,32033,135614,1236,1224,2
72,72,71,481,206351,28216,1224,2
78,78,75,76892,204458,28211,1224,2
82,82,81,45401,356,28211,1224,2
83,83,81,45401,356,28211,1224,2
84,84,81,45401,356,28211,1224,2
86,86,85,69657,204455,28211,1224,2
87,87,85,69657,204455,28211,1224,2
94,94,93,433,204441,28211,1224,2
97,97,96,90627,32003,28216,1224,2
100,100,99,335928,356,28211,1224,2
102,102,52959,49546,200644,117743,976,2
103,103,101,89373,768507,768503,976,2
104,104,68288,563798,768507,768503,976,2
106,106,105,89373,768507,768503,976,2
108,108,107,89373,768507,768503,976,2
110,110,279,335928,356,28211,1224,2
114,114,113,1914233,112,203683,203682,2
117,117,123,126,112,203683,203682,2
119,119,1649490,126,112,203683,203682,2
120,120,1649480,126,112,203683,203682,2
122,122,1649453,126,112,203683,203682,2
124,124,265487,126,112,203683,203682,2
125,125,123,126,112,203683,203682,2
128,128,127,1763524,112,203683,203682,2
134,134,133,31993,356,28211,1224,2
139,139,64895,1643685,136,203692,203691,2
140,140,138,1643685,136,203692,203691,2
141,141,138,1643685,136,203692,203691,2
142,142,138,1643685,136,203692,203691,2
143,143,138,1643685,136,203692,203691,2
144,144,138,1643685,136,203692,203691,2
145,145,138,1643685,136,203692,203691,2
147,147,146,137,136,203692,203691,2
148,148,1911556,137,136,203692,203691,2
149,149,146,137,136,203692,203691,2
150,150,146,137,136,203692,203691,2
151,151,2035349,137,136,203692,203691,2
152,152,157,137,136,203692,203691,2
154,154,146,137,136,203692,203691,2
156,156,157,137,136,203692,203691,2
158,158,157,137,136,203692,203691,2
159,159,29521,143786,1643686,203692,203691,2
160,160,157,137,136,203692,203691,2
161,160,157,137,136,203692,203691,2
162,162,157,137,136,203692,203691,2
163,163,157,137,136,203692,203691,2
164,164,157,137,136,203692,203691,2
165,165,157,137,136,203692,203691,2
166,166,157,137,136,203692,203691,2
167,167,157,137,136,203692,203691,2
168,160,157,137,136,203692,203691,2
172,172,171,170,1643688,203692,203691,2
173,173,171,170,1643688,203692,203691,2
174,174,171,170,1643688,203692,203691,2
176,173,171,170,1643688,203692,203691,2
178,178,171,170,1643688,203692,203691,2
180,180,179,189779,189778,203693,40117,2
181,181,179,189779,189778,203693,40117,2
183,183,32205,170,1643688,203692,203691,2
188,188,13134,41295,204441,28211,1224,2
189,189,660514,41295,204441,28211,1224,2
190,190,187,1499392,206351,28216,1224,2
192,192,191,41295,204441,28211,1224,2
193,193,191,41295,204441,28211,1224,2
195,195,194,72294,213849,29547,1224,2
196,196,194,72294,213849,29547,1224,2
197,197,194,72294,213849,29547,1224,2
198,198,194,72294,213849,29547,1224,2
199,199,194,72294,213849,29547,1224,2
200,200,194,72294,213849,29547,1224,2
201,201,194,72294,213849,29547,1224,2
202,202,194,72294,213849,29547,1224,2
203,203,194,72294,213849,29547,1224,2
204,204,194,72294,213849,29547,1224,2
205,205,194,72294,213849,29547,1224,2
206,206,194,72294,213849,29547,1224,2
207,207,194,72294,213849,29547,1224,2
210,210,209,72293,213849,29547,1224,2
211,211,209,72293,213849,29547,1224,2
212,212,209,72293,213849,29547,1224,2
213,213,209,72293,213849,29547,1224,2
214,214,209,72293,213849,29547,1224,2
215,215,209,72293,213849,29547,1224,2
216,216,209,72293,213849,29547,1224,2
217,217,209,72293,213849,29547,1224,2
218,218,209,72293,213849,29547,1224,2
223,223,222,506,80840,28216,1224,2
224,224,222,506,80840,28216,1224,2
227,227,53246,267888,135622,1236,1224,2
228,228,53246,267888,135622,1236,1224,2
232,232,226,72275,135622,1236,1224,2
235,235,234,118882,356,28211,1224,2
236,236,234,118882,356,28211,1224,2
238,238,308865,49546,200644,117743,976,2
239,239,237,49546,200644,117743,976,2
240,240,237,49546,200644,117743,976,2
241,241,237,49546,200644,117743,976,2
242,242,237,49546,200644,117743,976,2
244,244,162291,186818,1385,91061,1239,2
245,245,237,49546,200644,117743,976,2
246,246,59732,49546,200644,117743,976,2
247,247,59734,49546,200644,117743,976,2
249,249,296051,563835,1853229,1853228,976,2
250,250,59732,49546,200644,117743,976,2
251,251,83612,49546,200644,117743,976,2
252,252,2745,28256,135619,1236,1224,2
253,253,59732,49546,200644,117743,976,2
254,254,59732,49546,200644,117743,976,2
255,255,286,135621,72274,1236,1224,2
256,256,76831,49546,200644,117743,976,2
258,258,28453,84566,200666,117747,976,2
259,259,28453,84566,200666,117747,976,2
261,261,237,49546,200644,117743,976,2
263,263,262,34064,72273,1236,1224,2
264,263,262,34064,72273,1236,1224,2
266,266,265,31989,204455,28211,1224,2
267,267,265,31989,204455,28211,1224,2
271,271,270,188786,68933,188787,1297,2
272,272,270,188786,68933,188787,1297,2
274,274,270,188786,68933,188787,1297,2
275,275,270,188786,68933,188787,1297,2
276,276,270,188786,68933,188787,1297,2
277,277,65551,188786,68933,188787,1297,2
280,280,279,335928,356,28211,1224,2
281,281,279,335928,356,28211,1224,2
285,285,283,80864,80840,28216,1224,2
287,287,286,135621,72274,1236,1224,2
288,288,53246,267888,135622,1236,1224,2
292,292,32008,119060,80840,28216,1224,2
293,293,41275,76892,204458,28211,1224,2
294,294,286,135621,72274,1236,1224,2
296,296,286,135621,72274,1236,1224,2
297,297,70774,206349,119069,2008785,1224,2
298,298,286,135621,72274,1236,1224,2
300,300,286,135621,72274,1236,1224,2
301,301,286,135621,72274,1236,1224,2
303,303,286,135621,72274,1236,1224,2
304,304,335058,80864,80840,28216,1224,2
305,305,48736,119060,80840,28216,1224,2
306,306,286,135621,72274,1236,1224,2
316,316,286,135621,72274,1236,1224,2
317,317,286,135621,72274,1236,1224,2
318,29438,286,135621,72274,1236,1224,2
319,29438,286,135621,72274,1236,1224,2
321,317,286,135621,72274,1236,1224,2
322,47877,286,135621,72274,1236,1224,2
323,251701,286,135621,72274,1236,1224,2
329,329,48736,119060,80840,28216,1224,2
333,587753,286,135621,72274,1236,1224,2
335,294,286,135621,72274,1236,1224,2
337,337,32008,119060,80840,28216,1224,2
339,339,338,32033,135614,1236,1224,2
340,339,338,32033,135614,1236,1224,2
343,343,338,32033,135614,1236,1224,2
346,346,338,32033,135614,1236,1224,2
347,347,338,32033,135614,1236,1224,2
350,350,349,2008794,206389,28216,1224,2
353,353,352,135621,72274,1236,1224,2
354,354,352,135621,72274,1236,1224,2
355,353,352,135621,72274,1236,1224,2
358,358,357,82115,356,28211,1224,2
359,359,357,82115,356,28211,1224,2
361,361,357,82115,356,28211,1224,2
370,358,357,82115,356,28211,1224,2
371,358,357,82115,356,28211,1224,2
372,358,357,82115,356,28211,1224,2
373,373,357,82115,356,28211,1224,2
375,375,374,41294,356,28211,1224,2
376,376,374,41294,356,28211,1224,2
377,377,374,41294,356,28211,1224,2
378,378,374,41294,356,28211,1224,2
380,380,28105,82115,356,28211,1224,2
381,381,68287,69277,356,28211,1224,2
382,382,28105,82115,356,28211,1224,2
384,384,379,82115,356,28211,1224,2
385,384,379,82115,356,28211,1224,2
386,384,379,82115,356,28211,1224,2
387,384,379,82115,356,28211,1224,2
391,391,379,82115,356,28211,1224,2
393,393,379,82115,356,28211,1224,2
394,380,28105,82115,356,28211,1224,2
396,396,379,82115,356,28211,1224,2
398,398,379,82115,356,28211,1224,2
399,399,1525371,82115,356,28211,1224,2
400,400,379,82115,356,28211,1224,2
405,405,404,32011,32003,28216,1224,2
406,406,404,32011,32003,28216,1224,2
408,408,2282523,119045,356,28211,1224,2
409,409,407,119045,356,28211,1224,2
410,410,407,119045,356,28211,1224,2
411,411,407,119045,356,28211,1224,2
414,414,413,403,135618,1236,1224,2
415,415,429,403,135618,1236,1224,2
418,418,416,403,135618,1236,1224,2
421,421,416,403,135618,1236,1224,2
424,424,416,403,135618,1236,1224,2
426,426,425,31993,356,28211,1224,2
427,427,425,31993,356,28211,1224,2
428,428,425,31993,356,28211,1224,2
430,430,429,403,135618,1236,1224,2
435,435,434,433,204441,28211,1224,2
436,436,1434011,433,204441,28211,1224,2
437,437,34000,433,204441,28211,1224,2
438,438,434,433,204441,28211,1224,2
439,439,89583,433,204441,28211,1224,2
440,440,434,433,204441,28211,1224,2
442,442,441,433,204441,28211,1224,2
446,446,445,444,118969,1236,1224,2
447,447,461,444,118969,1236,1224,2
448,448,445,444,118969,1236,1224,2
449,449,445,444,118969,1236,1224,2
450,450,445,444,118969,1236,1224,2
451,451,465,444,118969,1236,1224,2
452,452,445,444,118969,1236,1224,2
453,453,445,444,118969,1236,1224,2
454,454,445,444,118969,1236,1224,2
455,455,445,444,118969,1236,1224,2
456,456,445,444,118969,1236,1224,2
458,458,445,444,118969,1236,1224,2
459,459,445,444,118969,1236,1224,2
460,460,445,444,118969,1236,1224,2
463,463,461,444,118969,1236,1224,2
464,464,461,444,118969,1236,1224,2
466,466,465,444,118969,1236,1224,2
470,470,469,468,72274,1236,1224,2
471,471,469,468,72274,1236,1224,2
472,472,469,468,72274,1236,1224,2
474,474,469,468,72274,1236,1224,2
476,476,475,468,72274,1236,1224,2
477,477,475,468,72274,1236,1224,2
478,478,475,468,72274,1236,1224,2
479,479,475,468,72274,1236,1224,2
480,480,475,468,72274,1236,1224,2
483,483,482,481,206351,28216,1224,2
484,484,482,481,206351,28216,1224,2
485,485,482,481,206351,28216,1224,2
486,486,482,481,206351,28216,1224,2
487,487,482,481,206351,28216,1224,2
488,488,482,481,206351,28216,1224,2
489,489,482,481,206351,28216,1224,2
490,490,482,481,206351,28216,1224,2
491,487,482,481,206351,28216,1224,2
492,492,482,481,206351,28216,1224,2
493,493,482,481,206351,28216,1224,2
494,494,334108,481,206351,28216,1224,2
495,495,482,481,206351,28216,1224,2
496,496,482,481,206351,28216,1224,2
498,498,497,468,72274,1236,1224,2
500,500,499,189777,189776,189775,200795,2
502,502,32257,481,206351,28216,1224,2
504,504,32257,481,206351,28216,1224,2
505,505,32257,481,206351,28216,1224,2
511,511,507,506,80840,28216,1224,2
512,512,507,506,80840,28216,1224,2
516,516,507,506,80840,28216,1224,2
518,518,517,506,80840,28216,1224,2
519,519,517,506,80840,28216,1224,2
520,520,517,506,80840,28216,1224,2
521,521,517,506,80840,28216,1224,2
523,523,522,433,204441,28211,1224,2
524,524,522,433,204441,28211,1224,2
525,525,50709,433,204441,28211,1224,2
526,526,522,433,204441,28211,1224,2
527,527,522,433,204441,28211,1224,2
529,529,528,118882,356,28211,1224,2
531,531,52959,49546,200644,117743,976,2
533,533,532,45404,356,28211,1224,2
536,536,535,1499392,206351,28216,1224,2
537,537,32014,1499392,206351,28216,1224,2
539,539,538,481,206351,28216,1224,2
540,540,538,481,206351,28216,1224,2
542,542,541,41297,204457,28211,1224,2
545,545,544,543,91347,1236,1224,2
546,546,544,543,91347,1236,1224,2
548,548,570,543,91347,1236,1224,2
549,549,53335,1903409,91347,1236,1224,2
550,550,547,543,91347,1236,1224,2
552,552,551,1903409,91347,1236,1224,2
553,553,53335,1903409,91347,1236,1224,2
554,554,122277,1903410,91347,1236,1224,2
555,554,122277,1903410,91347,1236,1224,2
556,556,204037,1903410,91347,1236,1224,2
558,558,551,1903409,91347,1236,1224,2
562,562,561,543,91347,1236,1224,2
563,563,1335483,543,91347,1236,1224,2
564,564,561,543,91347,1236,1224,2
565,565,1903434,543,91347,1236,1224,2
566,566,2055880,543,91347,1236,1224,2
569,569,568,1903412,91347,1236,1224,2
571,571,570,543,91347,1236,1224,2
573,573,570,543,91347,1236,1224,2
574,573,570,543,91347,1236,1224,2
575,575,160674,543,91347,1236,1224,2
576,576,570,543,91347,1236,1224,2
577,577,160674,543,91347,1236,1224,2
580,580,579,543,91347,1236,1224,2
582,582,581,1903414,91347,1236,1224,2
584,584,583,1903414,91347,1236,1224,2
585,585,583,1903414,91347,1236,1224,2
587,587,586,1903414,91347,1236,1224,2
588,588,586,1903414,91347,1236,1224,2
589,589,586,1903414,91347,1236,1224,2
594,28901,590,543,91347,1236,1224,2
595,28901,590,543,91347,1236,1224,2
596,28901,590,543,91347,1236,1224,2
597,28901,590,543,91347,1236,1224,2
598,28901,590,543,91347,1236,1224,2
599,599,590,543,91347,1236,1224,2
600,28901,590,543,91347,1236,1224,2
604,28901,590,543,91347,1236,1224,2
605,28901,590,543,91347,1236,1224,2
607,28901,590,543,91347,1236,1224,2
610,28901,590,543,91347,1236,1224,2
611,28901,590,543,91347,1236,1224,2
612,28901,590,543,91347,1236,1224,2
614,614,613,1903411,91347,1236,1224,2
615,615,613,1903411,91347,1236,1224,2
616,616,613,1903411,91347,1236,1224,2
617,617,613,1903411,91347,1236,1224,2
618,618,613,1903411,91347,1236,1224,2
621,621,620,543,91347,1236,1224,2
622,622,620,543,91347,1236,1224,2
623,623,620,543,91347,1236,1224,2
624,624,620,543,91347,1236,1224,2
625,625,620,543,91347,1236,1224,2
628,628,626,1903414,91347,1236,1224,2
630,630,629,1903411,91347,1236,1224,2
631,631,629,1903411,91347,1236,1224,2
632,632,629,1903411,91347,1236,1224,2
633,633,629,1903411,91347,1236,1224,2
634,634,629,1903411,91347,1236,1224,2
636,636,635,1903412,91347,1236,1224,2
638,638,637,1903414,91347,1236,1224,2
644,644,642,84642,135624,1236,1224,2
645,645,642,84642,135624,1236,1224,2
646,646,642,84642,135624,1236,1224,2
647,647,642,84642,135624,1236,1224,2
648,648,642,84642,135624,1236,1224,2
649,649,642,84642,135624,1236,1224,2
650,650,642,84642,135624,1236,1224,2
651,651,642,84642,135624,1236,1224,2
652,652,642,84642,135624,1236,1224,2
654,654,642,84642,135624,1236,1224,2
656,656,642,84642,135624,1236,1224,2
658,553611,657,641,135623,1236,1224,2
659,659,657,641,135623,1236,1224,2
660,660,657,641,135623,1236,1224,2
661,661,657,641,135623,1236,1224,2
663,663,662,641,135623,1236,1224,2
664,663,662,641,135623,1236,1224,2
666,666,662,641,135623,1236,1224,2
668,668,511678,641,135623,1236,1224,2
669,669,662,641,135623,1236,1224,2
670,670,662,641,135623,1236,1224,2
671,671,662,641,135623,1236,1224,2
672,672,662,641,135623,1236,1224,2
673,673,246861,641,135623,1236,1224,2
674,674,662,641,135623,1236,1224,2
675,675,662,641,135623,1236,1224,2
676,676,662,641,135623,1236,1224,2
678,678,662,641,135623,1236,1224,2
680,680,662,641,135623,1236,1224,2
685,685,662,641,135623,1236,1224,2
686,666,662,641,135623,1236,1224,2
687,687,662,641,135623,1236,1224,2
688,688,511678,641,135623,1236,1224,2
689,689,662,641,135623,1236,1224,2
691,691,662,641,135623,1236,1224,2
693,693,662,641,135623,1236,1224,2
714,714,416916,712,135625,1236,1224,2
715,715,713,712,135625,1236,1224,2
716,716,713,712,135625,1236,1224,2
717,717,713,712,135625,1236,1224,2
718,718,713,712,135625,1236,1224,2
719,719,713,712,135625,1236,1224,2
720,720,713,712,135625,1236,1224,2
721,721,713,712,135625,1236,1224,2
722,722,713,712,135625,1236,1224,2
723,723,713,712,135625,1236,1224,2
725,727,724,712,135625,1236,1224,2
726,726,724,712,135625,1236,1224,2
727,727,724,712,135625,1236,1224,2
728,728,292486,712,135625,1236,1224,2
729,729,724,712,135625,1236,1224,2
730,730,724,712,135625,1236,1224,2
731,731,214906,712,135625,1236,1224,2
732,732,416916,712,135625,1236,1224,2
733,733,724,712,135625,1236,1224,2
734,734,724,712,135625,1236,1224,2
735,735,724,712,135625,1236,1224,2
736,736,724,712,135625,1236,1224,2
738,738,2094023,712,135625,1236,1224,2
739,739,416916,712,135625,1236,1224,2
740,740,724,712,135625,1236,1224,2
741,741,724,712,135625,1236,1224,2
747,747,745,712,135625,1236,1224,2
750,750,155493,712,135625,1236,1224,2
751,751,292486,712,135625,1236,1224,2
752,752,745,712,135625,1236,1224,2
753,753,745,712,135625,1236,1224,2
754,754,745,712,135625,1236,1224,2
755,755,292486,712,135625,1236,1224,2
756,756,745,712,135625,1236,1224,2
758,758,1960084,712,135625,1236,1224,2
759,759,745,712,135625,1236,1224,2
760,760,745,712,135625,1236,1224,2
761,761,745,712,135625,1236,1224,2
762,762,292486,712,135625,1236,1224,2
769,769,768,942,766,28211,1224,2
770,770,768,942,766,28211,1224,2
774,774,773,772,356,28211,1224,2
777,777,776,118968,118969,1236,1224,2
779,779,943,942,766,28211,1224,2
781,781,780,775,766,28211,1224,2
782,782,780,775,766,28211,1224,2
783,783,780,775,766,28211,1224,2
784,784,69474,775,766,28211,1224,2
785,785,780,775,766,28211,1224,2
786,786,780,775,766,28211,1224,2
787,787,780,775,766,28211,1224,2
788,788,780,775,766,28211,1224,2
789,789,780,775,766,28211,1224,2
803,803,773,772,356,28211,1224,2
807,807,773,772,356,28211,1224,2
813,813,810,809,51291,204429,204428,2
817,817,816,815,171549,200643,976,2
818,818,816,815,171549,200643,976,2
820,820,816,815,171549,200643,976,2
821,821,816,815,171549,200643,976,2
823,823,375288,2005525,171549,200643,976,2
824,824,194,72294,213849,29547,1224,2
826,826,32068,1129771,203491,203490,32066,2
827,827,194,72294,213849,29547,1224,2
831,831,830,186803,186802,186801,1239,2
833,833,832,204431,218872,204430,65842,2
834,833,832,204431,218872,204430,65842,2
837,837,836,171551,171549,200643,976,2
839,839,838,171552,171549,200643,976,2
840,840,838,171552,171549,200643,976,2
842,842,841,186803,186802,186801,1239,2
844,844,843,72293,213849,29547,1224,2
847,847,846,75682,80840,28216,1224,2
849,849,848,203492,203491,203490,32066,2
850,850,848,203492,203491,203490,32066,2
851,851,848,203492,203491,203490,32066,2
852,852,848,203492,203491,203490,32066,2
853,853,216851,541000,186802,186801,1239,2
854,854,848,203492,203491,203490,32066,2
855,855,848,203492,203491,203490,32066,2
856,856,848,203492,203491,203490,32066,2
858,858,848,203492,203491,203490,32066,2
859,859,848,203492,203491,203490,32066,2
860,860,848,203492,203491,203490,32066,2
861,861,848,203492,203491,203490,32066,2
863,863,862,68298,186802,186801,1239,2
865,865,864,1843491,909929,909932,1239,2
867,867,866,83763,135624,1236,1224,2
870,870,869,868,135615,1236,1224,2
873,873,2582840,194924,213115,28221,1224,2
876,876,872,194924,213115,28221,1224,2
878,878,872,194924,213115,28221,1224,2
879,879,872,194924,213115,28221,1224,2
880,880,872,194924,213115,28221,1224,2
881,881,872,194924,213115,28221,1224,2
882,881,872,194924,213115,28221,1224,2
883,881,872,194924,213115,28221,1224,2
884,32016,872,194924,213115,28221,1224,2
885,885,872,194924,213115,28221,1224,2
886,886,1740,188711,188710,67799,200940,2
888,888,48001,213119,213118,28221,1224,2
889,889,872,194924,213115,28221,1224,2
891,891,890,213421,69541,28221,1224,2
892,892,890,213421,69541,28221,1224,2
894,894,893,213121,213118,28221,1224,2
895,895,893,213121,213118,28221,1224,2
897,897,896,213119,213118,28221,1224,2
899,899,898,213116,213115,28221,1224,2
901,901,872,194924,213115,28221,1224,2
905,905,904,909930,1843488,909932,1239,2
907,907,906,31977,1843489,909932,1239,2
912,912,911,41294,356,28211,1224,2
913,913,911,41294,356,28211,1224,2
915,915,914,206379,32003,28216,1224,2
916,916,914,206379,32003,28216,1224,2
917,917,914,206379,32003,28216,1224,2
920,920,119977,225058,225057,1807140,1224,2
921,921,152053,335928,356,28211,1224,2
923,923,2035712,2035710,135613,1236,1224,2
924,924,919,2008790,32003,28216,1224,2
927,927,109262,255526,135613,1236,1224,2
929,929,119979,225059,225057,1807140,1224,2
930,930,119977,225058,225057,1807140,1224,2
931,931,919,2008790,32003,28216,1224,2
932,932,933,135616,72273,1236,1224,2
934,934,933,135616,72273,1236,1224,2
935,935,933,135616,72273,1236,1224,2
937,937,936,72293,213849,29547,1224,2
940,940,939,64898,32069,187857,200783,2
944,944,943,942,766,28211,1224,2
945,945,943,942,766,28211,1224,2
947,947,943,942,766,28211,1224,2
948,948,768,942,766,28211,1224,2
949,949,768,942,766,28211,1224,2
950,950,33993,942,766,28211,1224,2
951,951,33993,942,766,28211,1224,2
954,954,262,34064,72273,1236,1224,2
955,955,953,942,766,28211,1224,2
956,956,953,942,766,28211,1224,2
959,959,958,213483,213481,1553900,1224,2
960,960,146784,263369,2024979,1553900,1224,2
964,964,963,75682,80840,28216,1224,2
966,966,965,135620,135619,1236,1224,2
968,968,967,119068,32003,28216,1224,2
971,971,970,1843491,909929,909932,1239,2
974,974,973,53434,53433,186801,1239,2
979,979,104264,49546,200644,117743,976,2
981,981,59740,1853234,768507,768503,976,2
982,982,1618113,558415,1970189,200643,976,2
983,983,237,49546,200644,117743,976,2
984,984,84567,84566,200666,117747,976,2
985,985,978,89373,768507,768503,976,2
986,986,237,49546,200644,117743,976,2
987,987,290174,49546,200644,117743,976,2
988,988,283735,49546,200644,117743,976,2
989,989,59738,558415,1970189,200643,976,2
990,990,978,89373,768507,768503,976,2
991,991,237,49546,200644,117743,976,2
995,995,929509,84566,200666,117747,976,2
996,996,237,49546,200644,117743,976,2
997,997,1937963,1937962,768507,768503,976,2
998,998,992,89373,768507,768503,976,2
999,999,1937972,1937968,768507,768503,976,2
1001,1001,1937995,1937968,768507,768503,976,2
1002,1002,1937999,1937968,768507,768503,976,2
1004,1004,79328,563835,1853229,1853228,976,2
1005,1005,992,89373,768507,768503,976,2
1006,1006,869806,200667,768507,768503,976,2
1008,1008,1007,89374,1936988,1937959,976,2
1010,1010,28453,84566,200666,117747,976,2
1012,1012,1011,89373,768507,768503,976,2
1014,1014,1013,49546,200644,117743,976,2
1015,1015,59735,49546,200644,117743,976,2
1017,1017,1016,49546,200644,117743,976,2
1018,1018,1016,49546,200644,117743,976,2
1019,1019,1016,49546,200644,117743,976,2
1022,1022,1021,135617,72273,1236,1224,2
1025,1025,59739,200667,768507,768503,976,2
1026,1026,643701,89373,768507,768503,976,2
1027,1027,1023,1937962,768507,768503,976,2
1028,1028,869806,200667,768507,768503,976,2
1031,1031,1030,135617,72273,1236,1224,2
1032,1032,1030,135617,72273,1236,1224,2
1034,1034,1033,41294,356,28211,1224,2
1035,1035,1033,41294,356,28211,1224,2
1042,1042,1041,335929,204457,28211,1224,2
1044,1044,1041,335929,204457,28211,1224,2
1048,1048,85076,1046,135613,1236,1224,2
1049,1049,85072,1046,135613,1236,1224,2
1050,1050,85073,1046,135613,1236,1224,2
1052,1052,85108,72276,135613,1236,1224,2
1053,1053,85108,72276,135613,1236,1224,2
1054,1054,1051,72276,135613,1236,1224,2
1057,1057,85078,1046,135613,1236,1224,2
1058,1058,1056,1046,135613,1236,1224,2
1061,1061,1060,31989,204455,28211,1224,2
1062,1062,1060,31989,204455,28211,1224,2
1063,1063,1060,31989,204455,28211,1224,2
1066,1066,1064,75787,206389,28216,1224,2
1067,1067,1064,75787,206389,28216,1224,2
1069,1069,1068,45401,356,28211,1224,2
1071,1071,1070,433,204441,28211,1224,2
1074,1074,168658,45404,356,28211,1224,2
1075,1075,1060,31989,204455,28211,1224,2
1076,1076,1073,41294,356,28211,1224,2
1078,1078,1073,41294,356,28211,1224,2
1079,1079,59282,45401,356,28211,1224,2
1080,1080,643217,119043,356,28211,1224,2
1082,1082,85265,41295,204441,28211,1224,2
1083,1083,85265,41295,204441,28211,1224,2
1084,1084,1612157,41295,204441,28211,1224,2
1085,1085,1081,41295,204441,28211,1224,2
1086,1086,85273,1544800,1544799,28211,1224,2
1087,1087,85274,41295,204441,28211,1224,2
1088,1088,85274,41295,204441,28211,1224,2
1092,1092,1091,191412,191411,191410,1090,2
1094,1094,1091,191412,191411,191410,1090,2
1095,1095,1091,191412,191411,191410,1090,2
1096,1096,1091,191412,191411,191410,1090,2
1097,1097,256319,191412,191411,191410,1090,2
1098,1098,1101,191412,191411,191410,1090,2
1100,1100,1099,191412,191411,191410,1090,2
1102,1102,1101,191412,191411,191410,1090,2
1104,1104,1103,191412,191411,191410,1090,2
1108,1108,1107,1106,32064,32061,200795,2
1110,1110,1109,1508635,32064,32061,200795,2
1112,1112,1111,335929,204457,28211,1224,2
1113,1113,1111,335929,204457,28211,1224,2
1229,1229,1227,1046,135613,1236,1224,2
1231,1231,35798,206379,32003,28216,1224,2
1233,1233,1232,206379,32003,28216,1224,2
1238,1238,1237,135616,72273,1236,1224,2
1244,1244,1243,81850,186826,91061,1239,2
1245,1245,1243,81850,186826,91061,1239,2
1246,1246,1243,81850,186826,91061,1239,2
1247,1247,46254,81850,186826,91061,1239,2
1249,1249,46255,81850,186826,91061,1239,2
1251,1251,1243,81850,186826,91061,1239,2
1252,1252,1243,81850,186826,91061,1239,2
1254,1254,1253,33958,186826,91061,1239,2
1255,1255,1253,33958,186826,91061,1239,2
1258,1258,162289,1570339,1737405,1737404,1239,2
1259,1259,1257,186804,186802,186801,1239,2
1260,1260,150022,1570339,1737405,1737404,1239,2
1261,1261,1257,186804,186802,186801,1239,2
1262,1262,1257,186804,186802,186801,1239,2
1264,1264,1263,541000,186802,186801,1239,2
1265,1265,1263,541000,186802,186801,1239,2
1267,1267,1485,31979,186802,186801,1239,2
1270,1270,1269,1268,85006,1760,201174,2
1271,1271,1269,1268,85006,1760,201174,2
1272,1272,57493,1268,85006,1760,201174,2
1273,1273,1269,1268,85006,1760,201174,2
1274,1274,57495,145357,85006,1760,201174,2
1275,1275,57493,1268,85006,1760,201174,2
1276,1276,57499,145357,85006,1760,201174,2
1280,1280,1279,90964,1385,91061,1239,2
1281,1281,1279,90964,1385,91061,1239,2
1282,1282,1279,90964,1385,91061,1239,2
1283,1283,1279,90964,1385,91061,1239,2
1284,1284,1279,90964,1385,91061,1239,2
1285,1285,1279,90964,1385,91061,1239,2
1286,1286,1279,90964,1385,91061,1239,2
1287,1286,1279,90964,1385,91061,1239,2
1288,1288,1279,90964,1385,91061,1239,2
1290,1290,1279,90964,1385,91061,1239,2
1292,1292,1279,90964,1385,91061,1239,2
1293,1293,1279,90964,1385,91061,1239,2
1294,1294,1279,90964,1385,91061,1239,2
1295,1295,1279,90964,1385,91061,1239,2
1296,1296,1279,90964,1385,91061,1239,2
1299,1299,1298,183710,118964,188787,1297,2
1302,1302,1301,1300,186826,91061,1239,2
1303,1303,1301,1300,186826,91061,1239,2
1304,1304,1301,1300,186826,91061,1239,2
1305,1305,1301,1300,186826,91061,1239,2
1306,1306,1301,1300,186826,91061,1239,2
1307,1307,1301,1300,186826,91061,1239,2
1308,1308,1301,1300,186826,91061,1239,2
1309,1309,1301,1300,186826,91061,1239,2
1310,1310,1301,1300,186826,91061,1239,2
1311,1311,1301,1300,186826,91061,1239,2
1313,1313,1301,1300,186826,91061,1239,2
1314,1314,1301,1300,186826,91061,1239,2
1317,1317,1301,1300,186826,91061,1239,2
1318,1318,1301,1300,186826,91061,1239,2
1319,1319,1301,1300,186826,91061,1239,2
1320,1320,1301,1300,186826,91061,1239,2
1322,1322,572511,186803,186802,186801,1239,2
1323,1323,1573536,128827,526525,526524,1239,2
1324,1324,1301,1300,186826,91061,1239,2
1325,1325,1301,1300,186826,91061,1239,2
1326,1326,1301,1300,186826,91061,1239,2
1327,1327,1301,1300,186826,91061,1239,2
1328,1328,1301,1300,186826,91061,1239,2
1329,1329,1301,1300,186826,91061,1239,2
1332,1332,1301,1300,186826,91061,1239,2
1333,1333,1301,1300,186826,91061,1239,2
1334,1334,1301,1300,186826,91061,1239,2
1335,1335,1301,1300,186826,91061,1239,2
1336,1336,1301,1300,186826,91061,1239,2
1337,1337,1301,1300,186826,91061,1239,2
1338,1338,1301,1300,186826,91061,1239,2
1339,1339,1301,1300,186826,91061,1239,2
1340,1340,1301,1300,186826,91061,1239,2
1341,1341,1301,1300,186826,91061,1239,2
1343,1343,1301,1300,186826,91061,1239,2
1345,1345,1301,1300,186826,91061,1239,2
1346,1346,1301,1300,186826,91061,1239,2
1348,1348,1301,1300,186826,91061,1239,2
1349,1349,1301,1300,186826,91061,1239,2
1351,1351,1350,81852,186826,91061,1239,2
1352,1352,1350,81852,186826,91061,1239,2
1353,1353,1350,81852,186826,91061,1239,2
1354,1354,1350,81852,186826,91061,1239,2
1355,1355,1350,81852,186826,91061,1239,2
1356,1356,1350,81852,186826,91061,1239,2
1358,1358,1357,1300,186826,91061,1239,2
1359,1358,1357,1300,186826,91061,1239,2
1360,1358,1357,1300,186826,91061,1239,2
1363,1363,1357,1300,186826,91061,1239,2
1364,1364,1357,1300,186826,91061,1239,2
1365,1365,1357,1300,186826,91061,1239,2
1366,1366,1357,1300,186826,91061,1239,2
1371,1371,1370,186817,1385,91061,1239,2
1373,1373,1372,186818,1385,91061,1239,2
1374,1374,1372,186818,1385,91061,1239,2
1376,1376,1375,186827,186826,91061,1239,2
1377,1377,1375,186827,186826,91061,1239,2
1381,1381,1380,1643824,84999,84998,201174,2
1382,1382,1380,1643824,84999,84998,201174,2
1383,1383,1380,1643824,84999,84998,201174,2
1388,405212,29330,186823,1385,91061,1239,2
1390,1390,1386,186817,1385,91061,1239,2
1391,1391,55079,186822,1385,91061,1239,2
1392,1392,1386,186817,1385,91061,1239,2
1393,1393,55080,186822,1385,91061,1239,2
1394,1394,129337,186817,1385,91061,1239,2
1395,1395,129337,186817,1385,91061,1239,2
1396,1396,1386,186817,1385,91061,1239,2
1397,1397,1386,186817,1385,91061,1239,2
1398,1398,1386,186817,1385,91061,1239,2
1399,1399,1386,186817,1385,91061,1239,2
1400,1400,1386,186817,1385,91061,1239,2
1401,1401,44249,186822,1385,91061,1239,2
1402,1402,1386,186817,1385,91061,1239,2
1404,1404,1386,186817,1385,91061,1239,2
1405,1405,1386,186817,1385,91061,1239,2
1406,1406,44249,186822,1385,91061,1239,2
1407,1407,1386,186817,1385,91061,1239,2
1408,1408,1386,186817,1385,91061,1239,2
1409,1409,1386,186817,1385,91061,1239,2
1410,1410,1386,186817,1385,91061,1239,2
1411,1411,1386,186817,1385,91061,1239,2
1412,1412,1386,186817,1385,91061,1239,2
1413,1413,1386,186817,1385,91061,1239,2
1415,1415,1386,186817,1385,91061,1239,2
1416,1416,1386,186817,1385,91061,1239,2
1417,1417,1386,186817,1385,91061,1239,2
1418,1418,1386,186817,1385,91061,1239,2
1419,1419,1386,186817,1385,91061,1239,2
1420,1420,1386,186817,1385,91061,1239,2
1421,1421,400634,186817,1385,91061,1239,2
1422,1422,129337,186817,1385,91061,1239,2
1423,1423,1386,186817,1385,91061,1239,2
1424,1423,1386,186817,1385,91061,1239,2
1425,1425,1386,186817,1385,91061,1239,2
1426,1426,1906945,186817,1385,91061,1239,2
1427,1427,1386,186817,1385,91061,1239,2
1428,1428,1386,186817,1385,91061,1239,2
1430,1428,1386,186817,1385,91061,1239,2
1432,1428,1386,186817,1385,91061,1239,2
1433,1428,1386,186817,1385,91061,1239,2
1434,1428,1386,186817,1385,91061,1239,2
1435,1428,1386,186817,1385,91061,1239,2
1436,1428,1386,186817,1385,91061,1239,2
1440,1428,1386,186817,1385,91061,1239,2
1441,1428,1386,186817,1385,91061,1239,2
1442,1428,1386,186817,1385,91061,1239,2
1444,1428,1386,186817,1385,91061,1239,2
1445,1445,1386,186817,1385,91061,1239,2
1447,1447,1386,186817,1385,91061,1239,2
1449,1449,29331,186817,1385,91061,1239,2
1450,1450,29330,186823,1385,91061,1239,2
1451,1451,44249,186822,1385,91061,1239,2
1452,1452,1386,186817,1385,91061,1239,2
1454,1454,1386,186817,1385,91061,1239,2
1455,1455,1386,186817,1385,91061,1239,2
1456,1456,1386,186817,1385,91061,1239,2
1457,1457,29330,186823,1385,91061,1239,2
1458,1458,1386,186817,1385,91061,1239,2
1459,1459,1569,186818,1385,91061,1239,2
1461,1461,1221880,186817,1385,91061,1239,2
1462,1462,129337,186817,1385,91061,1239,2
1464,1464,44249,186822,1385,91061,1239,2
1465,1465,55080,186822,1385,91061,1239,2
1467,1467,1386,186817,1385,91061,1239,2
1468,948756,44249,186822,1385,91061,1239,2
1471,1471,1386,186817,1385,91061,1239,2
1472,1472,44249,186822,1385,91061,1239,2
1473,1473,84406,186817,1385,91061,1239,2
1474,1474,1569,186818,1385,91061,1239,2
1476,1476,1569,186818,1385,91061,1239,2
1477,1464,44249,186822,1385,91061,1239,2
1478,1478,1386,186817,1385,91061,1239,2
1479,1479,1386,186817,1385,91061,1239,2
1481,1481,1386,186817,1385,91061,1239,2
1482,1482,84406,186817,1385,91061,1239,2
1483,1423,1386,186817,1385,91061,1239,2
1484,1484,1609627,186817,1385,91061,1239,2
1487,1487,1485,31979,186802,186801,1239,2
1488,1488,1485,31979,186802,186801,1239,2
1490,1490,1849822,186804,186802,186801,1239,2
1491,1491,1485,31979,186802,186801,1239,2
1492,1492,1485,31979,186802,186801,1239,2
1493,1493,1485,31979,186802,186801,1239,2
1494,1494,1485,31979,186802,186801,1239,2
1495,1495,1485,31979,186802,186801,1239,2
1496,1496,1870884,186804,186802,186801,1239,2
1497,1497,1485,31979,186802,186801,1239,2
1498,1498,1769729,31979,186802,186801,1239,2
1499,1499,1508657,2304686,186802,186801,1239,2
1501,1501,1485,31979,186802,186801,1239,2
1502,1502,1485,31979,186802,186801,1239,2
1503,1503,1505664,2042895,1737405,1737404,1239,2
1504,1504,1485,31979,186802,186801,1239,2
1505,1505,1849828,186804,186802,186801,1239,2
1506,1506,1485,31979,186802,186801,1239,2
1507,1507,1485,31979,186802,186801,1239,2
1508,1508,1485,31979,186802,186801,1239,2
1509,1509,1485,31979,186802,186801,1239,2
1510,1510,2304691,2304686,186802,186801,1239,2
1511,1511,186831,186804,186802,186801,1239,2
1512,1512,1506553,186803,186802,186801,1239,2
1513,1513,1485,31979,186802,186801,1239,2
1515,1515,2304692,2304686,186802,186801,1239,2
1516,1516,1754,186814,68295,186801,1239,2
1517,1517,28895,543371,68295,186801,1239,2
1519,1519,1485,31979,186802,186801,1239,2
1520,1520,1485,31979,186802,186801,1239,2
1521,1521,1508657,2304686,186802,186801,1239,2
1522,1522,1505663,128827,526525,526524,1239,2
1523,1523,1485,31979,186802,186801,1239,2
1524,1524,1506577,186803,186802,186801,1239,2
1525,1525,44260,186814,68295,186801,1239,2
1526,1526,1506553,186803,186802,186801,1239,2
1527,1527,1843210,186803,186802,186801,1239,2
1528,1528,1730,186806,186802,186801,1239,2
1529,1529,1485,31979,186802,186801,1239,2
1530,1530,1485,31979,186802,186801,1239,2
1531,1531,1506553,186803,186802,186801,1239,2
1532,1532,572511,186803,186802,186801,1239,2
1533,1533,1485,31979,186802,186801,1239,2
1534,1534,1485,31979,186802,186801,1239,2
1536,1536,1769729,31979,186802,186801,1239,2
1537,1537,1501226,186804,186802,186801,1239,2
1538,1538,1485,31979,186802,186801,1239,2
1539,1539,1485,31979,186802,186801,1239,2
1540,1540,1870884,186804,186802,186801,1239,2
1541,1541,1505652,186804,186802,186801,1239,2
1542,1542,1485,31979,186802,186801,1239,2
1543,1543,1485,31979,186802,186801,1239,2
1544,1544,2005359,186803,186802,186801,1239,2
1547,1547,1505663,128827,526525,526524,1239,2
1548,1548,1485,31979,186802,186801,1239,2
1550,1550,1485,31979,186802,186801,1239,2
1551,1551,1485,31979,186802,186801,1239,2
1552,238834,1485,31979,186802,186801,1239,2
1553,1553,1485,31979,186802,186801,1239,2
1556,1556,1505664,2042895,1737405,1737404,1239,2
1557,1557,1481960,186804,186802,186801,1239,2
1559,1559,1485,31979,186802,186801,1239,2
1560,1560,44260,186814,68295,186801,1239,2
1561,1561,1485,31979,186802,186801,1239,2
1563,1563,79206,186807,186802,186801,1239,2
1564,1564,1562,186807,186802,186801,1239,2
1565,1565,1562,186807,186802,186801,1239,2
1566,1566,2282741,186807,186802,186801,1239,2
1570,1570,45667,186817,1385,91061,1239,2
1571,1571,1569,186818,1385,91061,1239,2
1575,1575,110932,85023,85006,1760,201174,2
1579,1579,1578,33958,186826,91061,1239,2
1580,1580,1578,33958,186826,91061,1239,2
1581,1581,1578,33958,186826,91061,1239,2
1582,1582,1578,33958,186826,91061,1239,2
1583,1583,46255,81850,186826,91061,1239,2
1584,1584,1578,33958,186826,91061,1239,2
1585,1584,1578,33958,186826,91061,1239,2
1587,1587,1578,33958,186826,91061,1239,2
1588,1588,1578,33958,186826,91061,1239,2
1589,1589,1578,33958,186826,91061,1239,2
1590,1590,1578,33958,186826,91061,1239,2
1591,1591,1578,33958,186826,91061,1239,2
1593,1593,1578,33958,186826,91061,1239,2
1596,1596,1578,33958,186826,91061,1239,2
1597,1597,1578,33958,186826,91061,1239,2
1598,1598,1578,33958,186826,91061,1239,2
1599,1599,1578,33958,186826,91061,1239,2
1600,1600,1578,33958,186826,91061,1239,2
1601,1601,1578,33958,186826,91061,1239,2
1602,1602,1578,33958,186826,91061,1239,2
1603,1603,1578,33958,186826,91061,1239,2
1604,1604,1578,33958,186826,91061,1239,2
1605,1605,1578,33958,186826,91061,1239,2
1606,1606,1578,33958,186826,91061,1239,2
1607,1607,1578,33958,186826,91061,1239,2
1610,1610,1578,33958,186826,91061,1239,2
1612,1612,1578,33958,186826,91061,1239,2
1613,1613,1578,33958,186826,91061,1239,2
1614,1614,1578,33958,186826,91061,1239,2
1615,1615,46255,81850,186826,91061,1239,2
1616,1616,46255,81850,186826,91061,1239,2
1618,1618,1578,33958,186826,91061,1239,2
1620,1620,46255,81850,186826,91061,1239,2
1622,1622,1578,33958,186826,91061,1239,2
1623,1623,1578,33958,186826,91061,1239,2
1624,1624,1578,33958,186826,91061,1239,2
1625,1625,1578,33958,186826,91061,1239,2
1626,1626,1578,33958,186826,91061,1239,2
1628,1628,1578,33958,186826,91061,1239,2
1629,1629,46255,81850,186826,91061,1239,2
1630,1630,1279388,128827,526525,526524,1239,2
1631,1631,559173,81850,186826,91061,1239,2
1632,1632,1578,33958,186826,91061,1239,2
1633,1633,1578,33958,186826,91061,1239,2
1634,1599,1578,33958,186826,91061,1239,2
1638,1638,1637,186820,1385,91061,1239,2
1639,1639,1637,186820,1385,91061,1239,2
1640,1640,1637,186820,1385,91061,1239,2
1641,1641,1637,186820,1385,91061,1239,2
1642,1642,1637,186820,1385,91061,1239,2
1643,1643,1637,186820,1385,91061,1239,2
1646,1646,1645,1268,85006,1760,201174,2
1648,1648,1647,128827,526525,526524,1239,2
1650,1650,1649,186818,1385,91061,1239,2
1652,1652,1651,186828,186826,91061,1239,2
1655,1655,1654,2049,2037,1760,201174,2
1656,1656,1654,2049,2037,1760,201174,2
1657,1657,76833,2049,2037,1760,201174,2
1658,1658,1654,2049,2037,1760,201174,2
1659,1659,1654,2049,2037,1760,201174,2
1660,1660,2529408,2049,2037,1760,201174,2
1661,1661,1069494,2049,2037,1760,201174,2
1664,1664,1663,1268,85006,1760,201174,2
1665,1665,1663,1268,85006,1760,201174,2
1667,1667,1663,1268,85006,1760,201174,2
1669,1669,1663,1268,85006,1760,201174,2
1670,1670,1663,1268,85006,1760,201174,2
1671,1671,1742993,1268,85006,1760,201174,2
1672,1672,1663,1268,85006,1760,201174,2
1673,1673,379,82115,356,28211,1224,2
1676,1676,1742993,1268,85006,1760,201174,2
1677,1677,1663,1268,85006,1760,201174,2
1679,216816,1678,31953,85004,1760,201174,2
1680,1680,1678,31953,85004,1760,201174,2
1681,1681,1678,31953,85004,1760,201174,2
1682,216816,1678,31953,85004,1760,201174,2
1683,1683,1678,31953,85004,1760,201174,2
1684,1684,1678,31953,85004,1760,201174,2
1685,1685,1678,31953,85004,1760,201174,2
1686,1686,1678,31953,85004,1760,201174,2
1687,1687,1678,31953,85004,1760,201174,2
1688,1688,1678,31953,85004,1760,201174,2
1689,1689,1678,31953,85004,1760,201174,2
1690,1694,1678,31953,85004,1760,201174,2
1691,1691,1678,31953,85004,1760,201174,2
1692,1692,1678,31953,85004,1760,201174,2
1693,1693,1678,31953,85004,1760,201174,2
1694,1694,1678,31953,85004,1760,201174,2
1695,216816,1678,31953,85004,1760,201174,2
1697,1697,1716,1653,85007,1760,201174,2
1698,1698,1696,85019,85006,1760,201174,2
1701,1701,1696,85019,85006,1760,201174,2
1702,1702,1696,85019,85006,1760,201174,2
1703,1703,1696,85019,85006,1760,201174,2
1704,1704,1696,85019,85006,1760,201174,2
1705,1705,1716,1653,85007,1760,201174,2
1708,1708,1707,85016,85006,1760,201174,2
1709,1709,1707,85016,85006,1760,201174,2
1710,1710,157920,85017,85006,1760,201174,2
1711,1711,1707,85016,85006,1760,201174,2
1712,1712,1707,85016,85006,1760,201174,2
1713,1713,162491,85016,85006,1760,201174,2
1714,1714,1707,85016,85006,1760,201174,2
1717,1717,1716,1653,85007,1760,201174,2
1718,1718,1716,1653,85007,1760,201174,2
1719,1719,1716,1653,85007,1760,201174,2
1720,1720,1716,1653,85007,1760,201174,2
1721,1721,1716,1653,85007,1760,201174,2
1722,1722,1716,1653,85007,1760,201174,2
1724,1724,1716,1653,85007,1760,201174,2
1725,1725,1716,1653,85007,1760,201174,2
1727,1727,1716,1653,85007,1760,201174,2
1731,1731,1481960,186804,186802,186801,1239,2
1732,1732,1730,186806,186802,186801,1239,2
1735,1735,1573535,128827,526525,526524,1239,2
1736,1736,1730,186806,186802,186801,1239,2
1737,1737,1849828,186804,186802,186801,1239,2
1741,1741,1740,188711,188710,67799,200940,2
1744,1744,1743,31957,85009,1760,201174,2
1747,1747,1912216,31957,85009,1760,201174,2
1748,1748,1912215,31957,85009,1760,201174,2
1749,1749,1912215,31957,85009,1760,201174,2
1750,1750,1912217,31957,85009,1760,201174,2
1751,1751,1912215,31957,85009,1760,201174,2
1752,1744,1743,31957,85009,1760,201174,2
1753,1753,53456,31957,85009,1760,201174,2
1755,1755,1754,186814,68295,186801,1239,2
1757,1757,1754,186814,68295,186801,1239,2
1764,1764,1763,1762,85007,1760,201174,2
1765,1773,1763,1762,85007,1760,201174,2
1766,1766,1866885,1762,85007,1760,201174,2
1767,1767,1763,1762,85007,1760,201174,2
1768,1768,1763,1762,85007,1760,201174,2
1769,1769,1763,1762,85007,1760,201174,2
1770,1764,1763,1762,85007,1760,201174,2
1771,1771,1866885,1762,85007,1760,201174,2
1772,1772,1866885,1762,85007,1760,201174,2
1773,1773,1763,1762,85007,1760,201174,2
1774,1774,670516,1762,85007,1760,201174,2
1775,1775,1763,1762,85007,1760,201174,2
1776,1776,1866885,1762,85007,1760,201174,2
1777,1777,1763,1762,85007,1760,201174,2
1778,1778,1763,1762,85007,1760,201174,2
1779,1779,1866885,1762,85007,1760,201174,2
1780,1780,1763,1762,85007,1760,201174,2
1781,1781,1763,1762,85007,1760,201174,2
1782,1782,1073531,1762,85007,1760,201174,2
1783,1783,1763,1762,85007,1760,201174,2
1784,1784,1763,1762,85007,1760,201174,2
1785,1785,1763,1762,85007,1760,201174,2
1786,1786,1866885,1762,85007,1760,201174,2
1787,1787,1763,1762,85007,1760,201174,2
1788,1788,1073531,1762,85007,1760,201174,2
1789,1789,1763,1762,85007,1760,201174,2
1790,1790,1763,1762,85007,1760,201174,2
1791,1791,1866885,1762,85007,1760,201174,2
1792,1792,1866885,1762,85007,1760,201174,2
1793,1793,1866885,1762,85007,1760,201174,2
1794,1794,1866885,1762,85007,1760,201174,2
1795,1795,1866885,1762,85007,1760,201174,2
1796,1796,1866885,1762,85007,1760,201174,2
1797,1797,1866885,1762,85007,1760,201174,2
1798,1798,2126281,1762,85007,1760,201174,2
1799,1799,1866885,1762,85007,1760,201174,2
1800,1800,1866885,1762,85007,1760,201174,2
1801,1801,1866885,1762,85007,1760,201174,2
1802,1802,1866885,1762,85007,1760,201174,2
1804,1804,1866885,1762,85007,1760,201174,2
1806,1773,1763,1762,85007,1760,201174,2
1807,1807,1866885,1762,85007,1760,201174,2
1809,1809,1763,1762,85007,1760,201174,2
1810,1810,1866885,1762,85007,1760,201174,2
1811,1811,1763,1762,85007,1760,201174,2
1814,1814,1813,2070,85010,1760,201174,2
1816,1816,39845,2070,85010,1760,201174,2
1818,1818,1817,85025,85007,1760,201174,2
1821,1821,1817,85025,85007,1760,201174,2
1822,1822,1817,85025,85007,1760,201174,2
1823,1823,1817,85025,85007,1760,201174,2
1824,1824,1817,85025,85007,1760,201174,2
1828,1828,1827,85025,85007,1760,201174,2
1829,1829,1827,85025,85007,1760,201174,2
1830,1830,1827,85025,85007,1760,201174,2
1831,1831,1827,85025,85007,1760,201174,2
1833,1833,1827,85025,85007,1760,201174,2
1836,1836,1835,2070,85010,1760,201174,2
1837,1837,1835,2070,85010,1760,201174,2
1838,1838,1835,2070,85010,1760,201174,2
1841,1841,1839,85015,85009,1760,201174,2
1843,1843,1839,85015,85009,1760,201174,2
1844,1844,1839,85015,85009,1760,201174,2
1848,1848,1847,2070,85010,1760,201174,2
1850,1850,1849,622451,622450,1760,201174,2
1852,1852,1851,2070,85010,1760,201174,2
1855,1855,1854,74712,85013,1760,201174,2
1856,1856,1854,74712,85013,1760,201174,2
1857,1857,1854,74712,85013,1760,201174,2
1858,1858,1854,74712,85013,1760,201174,2
1859,1859,1854,74712,85013,1760,201174,2
1861,1861,1860,85030,1643682,1760,201174,2
1863,1863,1862,85018,85006,1760,201174,2
1866,1866,1865,28056,85008,1760,201174,2
1867,1867,1865,28056,85008,1760,201174,2
1868,1868,1865,28056,85008,1760,201174,2
1869,1869,1865,28056,85008,1760,201174,2
1871,1871,1865,28056,85008,1760,201174,2
1872,1872,1865,28056,85008,1760,201174,2
1874,1874,1873,28056,85008,1760,201174,2
1876,1876,1873,28056,85008,1760,201174,2
1877,1877,1873,28056,85008,1760,201174,2
1878,1878,1873,28056,85008,1760,201174,2
1879,1879,1873,28056,85008,1760,201174,2
1880,1880,1873,28056,85008,1760,201174,2
1881,1881,1873,28056,85008,1760,201174,2
1884,1884,1883,2062,85011,1760,201174,2
1885,1885,1883,2062,85011,1760,201174,2
1886,1886,1883,2062,85011,1760,201174,2
1887,1887,1883,2062,85011,1760,201174,2
1888,1888,1883,2062,85011,1760,201174,2
1889,1889,1883,2062,85011,1760,201174,2
1890,1890,1883,2062,85011,1760,201174,2
1891,1891,1883,2062,85011,1760,201174,2
1892,1892,1883,2062,85011,1760,201174,2
1893,1893,1883,2062,85011,1760,201174,2
1894,1894,2063,2062,85011,1760,201174,2
1895,1895,1883,2062,85011,1760,201174,2
1896,1896,1883,2062,85011,1760,201174,2
1897,1897,1883,2062,85011,1760,201174,2
1898,1898,1883,2062,85011,1760,201174,2
1900,1900,1883,2062,85011,1760,201174,2
1901,1901,1883,2062,85011,1760,201174,2
1902,1902,1883,2062,85011,1760,201174,2
1903,1903,1883,2062,85011,1760,201174,2
1904,1904,1883,2062,85011,1760,201174,2
1905,1905,1883,2062,85011,1760,201174,2
1906,1906,1883,2062,85011,1760,201174,2
1907,1907,1883,2062,85011,1760,201174,2
1908,1908,1883,2062,85011,1760,201174,2
1909,1909,1883,2062,85011,1760,201174,2
1910,1910,1883,2062,85011,1760,201174,2
1911,1911,1883,2062,85011,1760,201174,2
1912,1912,1883,2062,85011,1760,201174,2
1913,1913,1813,2070,85010,1760,201174,2
1914,1914,1883,2062,85011,1760,201174,2
1915,1915,1883,2062,85011,1760,201174,2
1916,1916,1883,2062,85011,1760,201174,2
1917,1917,1883,2062,85011,1760,201174,2
1918,1918,1883,2062,85011,1760,201174,2
1919,1919,1883,2062,85011,1760,201174,2
1920,1920,1883,2062,85011,1760,201174,2
1921,1921,1883,2062,85011,1760,201174,2
1922,1922,1883,2062,85011,1760,201174,2
1923,1923,1883,2062,85011,1760,201174,2
1924,1924,1883,2062,85011,1760,201174,2
1925,1925,1883,2062,85011,1760,201174,2
1926,1926,1883,2062,85011,1760,201174,2
1927,1927,1883,2062,85011,1760,201174,2
1928,1928,1883,2062,85011,1760,201174,2
1929,1929,1883,2062,85011,1760,201174,2
1930,1930,1883,2062,85011,1760,201174,2
1931,1931,1883,2062,85011,1760,201174,2
1932,1932,1883,2062,85011,1760,201174,2
1933,1933,2016,2070,85010,1760,201174,2
1934,1934,1883,2062,85011,1760,201174,2
1935,1935,1883,2062,85011,1760,201174,2
1936,1936,1883,2062,85011,1760,201174,2
1938,1938,1883,2062,85011,1760,201174,2
1940,1940,1883,2062,85011,1760,201174,2
1941,1941,1883,2062,85011,1760,201174,2
1942,1942,1883,2062,85011,1760,201174,2
1943,1943,1883,2062,85011,1760,201174,2
1944,1944,1883,2062,85011,1760,201174,2
1945,1945,1883,2062,85011,1760,201174,2
1946,1946,1883,2062,85011,1760,201174,2
1947,1947,1883,2062,85011,1760,201174,2
1948,1948,1883,2062,85011,1760,201174,2
1949,1949,1883,2062,85011,1760,201174,2
1950,1950,1883,2062,85011,1760,201174,2
1951,1951,1883,2062,85011,1760,201174,2
1952,1952,1883,2062,85011,1760,201174,2
1954,1954,1883,2062,85011,1760,201174,2
1955,1955,1883,2062,85011,1760,201174,2
1956,1956,1883,2062,85011,1760,201174,2
1957,1957,1883,2062,85011,1760,201174,2
1958,1958,1883,2062,85011,1760,201174,2
1960,1960,1883,2062,85011,1760,201174,2
1961,1961,1883,2062,85011,1760,201174,2
1962,1888,1883,2062,85011,1760,201174,2
1963,1963,1883,2062,85011,1760,201174,2
1965,1965,1883,2062,85011,1760,201174,2
1967,1967,1883,2062,85011,1760,201174,2
1968,1968,1883,2062,85011,1760,201174,2
1969,1969,1883,2062,85011,1760,201174,2
1970,1970,1883,2062,85011,1760,201174,2
1971,1971,1883,2062,85011,1760,201174,2
1972,1972,1883,2062,85011,1760,201174,2
1989,1989,1988,2012,85012,1760,201174,2
1990,1990,1988,2012,85012,1760,201174,2
1991,1991,1988,2012,85012,1760,201174,2
1992,1992,1988,2012,85012,1760,201174,2
1993,1993,1988,2012,85012,1760,201174,2
1994,1994,1988,2012,85012,1760,201174,2
1996,1996,1995,2004,85012,1760,201174,2
1997,1997,1995,2004,85012,1760,201174,2
1999,1999,1998,2004,85012,1760,201174,2
2001,2001,2000,2004,85012,1760,201174,2
2002,2002,2000,2004,85012,1760,201174,2
2014,2014,2013,83676,85012,1760,201174,2
2015,2015,2013,83676,85012,1760,201174,2
2017,2017,2016,2070,85010,1760,201174,2
2020,2020,2019,2012,85012,1760,201174,2
2021,2021,83677,83676,85012,1760,201174,2
2024,2024,2023,186824,1385,91061,1239,2
2025,2025,2023,186824,1385,91061,1239,2
2026,2026,2023,186824,1385,91061,1239,2
2030,2030,2029,2070,85010,1760,201174,2
2033,2033,33882,85023,85006,1760,201174,2
2035,2035,2034,85023,85006,1760,201174,2
2036,2036,2034,85023,85006,1760,201174,2
2041,2041,2040,85015,85009,1760,201174,2
2045,2045,2044,85015,85009,1760,201174,2
2047,2047,32207,1268,85006,1760,201174,2
2051,2051,2050,2049,2037,1760,201174,2
2052,2052,2050,2049,2037,1760,201174,2
2054,2054,2053,85026,85007,1760,201174,2
2055,2055,2053,85026,85007,1760,201174,2
2057,2057,2056,85002,85001,189775,200795,2
2061,2061,2060,85028,85007,1760,201174,2
2064,2064,2063,2062,85011,1760,201174,2
2065,2065,2063,2062,85011,1760,201174,2
2066,2066,2063,2062,85011,1760,201174,2
2072,2072,2071,2070,85010,1760,201174,2
2074,2074,1847,2070,85010,1760,201174,2
2075,2075,1847,2070,85010,1760,201174,2
2078,2078,2077,186821,1385,91061,1239,2
2080,2080,2077,186821,1385,91061,1239,2
2082,2082,862,68298,186802,186801,1239,2
2087,2087,2086,186333,186332,31969,544448,2
2088,2088,2086,186333,186332,31969,544448,2
2089,2089,2086,186333,186332,31969,544448,2
2090,2090,2086,186333,186332,31969,544448,2
2094,2094,2093,2092,2085,31969,544448,2
2095,2095,2093,2092,2085,31969,544448,2
2096,2096,2093,2092,2085,31969,544448,2
2097,2097,2093,2092,2085,31969,544448,2
2098,2098,2093,2092,2085,31969,544448,2
2099,2099,2093,2092,2085,31969,544448,2
2100,2100,2093,2092,2085,31969,544448,2
2101,2115,2093,2092,2085,31969,544448,2
2102,2102,2093,2092,2085,31969,544448,2
2103,2102,2093,2092,2085,31969,544448,2
2104,2104,2093,2092,2085,31969,544448,2
2105,2105,2093,2092,2085,31969,544448,2
2106,2106,2093,2092,2085,31969,544448,2
2107,2107,2093,2092,2085,31969,544448,2
2108,2108,2093,2092,2085,31969,544448,2
2109,2109,2093,2092,2085,31969,544448,2
2110,2110,2093,2092,2085,31969,544448,2
2111,2111,2093,2092,2085,31969,544448,2
2112,2112,2093,2092,2085,31969,544448,2
2113,2113,2093,2092,2085,31969,544448,2
2114,2114,46238,33925,186328,31969,544448,2
2115,2115,2093,2092,2085,31969,544448,2
2116,2116,2093,2092,2085,31969,544448,2
2117,2117,2093,2092,2085,31969,544448,2
2118,2118,2093,2092,2085,31969,544448,2
2119,2119,2093,2092,2085,31969,544448,2
2120,2120,2093,2092,2085,31969,544448,2
2121,2121,2093,2092,2085,31969,544448,2
2122,2122,2093,2092,2085,31969,544448,2
2123,2123,2093,2092,2085,31969,544448,2
2124,2124,2093,2092,2085,31969,544448,2
2125,2125,2093,2092,2085,31969,544448,2
2127,2127,2093,2092,2085,31969,544448,2
2128,2128,2093,2092,2085,31969,544448,2
2130,2130,2129,2092,2085,31969,544448,2
2133,2133,2132,2131,186328,31969,544448,2
2134,2134,2132,2131,186328,31969,544448,2
2135,2135,2132,2131,186328,31969,544448,2
2136,2136,2132,2131,186328,31969,544448,2
2137,2137,2132,2131,186328,31969,544448,2
2138,2138,2132,2131,186328,31969,544448,2
2139,2139,2132,2131,186328,31969,544448,2
2141,2141,2132,2131,186328,31969,544448,2
2142,2142,2132,2131,186328,31969,544448,2
2143,2143,2132,2131,186328,31969,544448,2
2144,2144,2132,2131,186328,31969,544448,2
2145,2145,2132,2131,186328,31969,544448,2
2148,2148,2147,2146,186329,31969,544448,2
2149,2149,46239,33925,186328,31969,544448,2
2150,2150,2147,2146,186329,31969,544448,2
2151,2151,46239,33925,186328,31969,544448,2
2153,2153,2152,186333,186332,31969,544448,2
2155,2155,33926,2146,186329,31969,544448,2
2161,2161,2160,2159,2158,183925,28890,2157
2162,2162,2160,2159,2158,183925,28890,2157
2163,2163,2160,2159,2158,183925,28890,2157
2164,2164,2160,2159,2158,183925,28890,2157
2171,2171,2160,2159,2158,183925,28890,2157
2173,2173,2172,2159,2158,183925,28890,2157
2174,2174,2192,88404,2191,224756,28890,2157
2176,2176,2175,2206,94695,224756,28890,2157
2177,2177,2175,2206,94695,224756,28890,2157
2180,2180,2179,2178,2158,183925,28890,2157
2181,2181,2179,2178,2158,183925,28890,2157
2186,2186,155862,2183,2182,183939,28890,2157
2187,2187,2184,2183,2182,183939,28890,2157
2188,2188,2184,2183,2182,183939,28890,2157
2189,2189,196119,196117,2182,183939,28890,2157
2190,2190,196118,196117,2182,183939,28890,2157
2193,2193,2192,88404,2191,224756,28890,2157
2196,2196,2195,2194,2191,224756,28890,2157
2197,2197,2195,2194,2191,224756,28890,2157
2198,2198,45989,2194,2191,224756,28890,2157
2199,2199,2195,2194,2191,224756,28890,2157
2200,2200,45989,2194,2191,224756,28890,2157
2201,2201,81416,2194,2191,224756,28890,2157
2203,2203,2202,196137,2191,224756,28890,2157
2205,2205,2204,2194,2191,224756,28890,2157
2208,2208,2207,2206,94695,224756,28890,2157
2209,2209,2207,2206,94695,224756,28890,2157
2210,2210,2207,2206,94695,224756,28890,2157
2213,2213,2207,2206,94695,224756,28890,2157
2214,2214,2207,2206,94695,224756,28890,2157
2215,2215,2207,2206,94695,224756,28890,2157
2221,2221,2220,2206,94695,224756,28890,2157
2223,2223,2222,143067,94695,224756,28890,2157
2224,2224,2222,143067,94695,224756,28890,2157
2226,2226,2225,2206,94695,224756,28890,2157
2234,2234,2233,2232,2231,183980,28890,2157
2238,2238,2237,1963268,2235,183963,28890,2157
2242,2242,2239,2236,2235,183963,28890,2157
2243,2243,2239,2236,2235,183963,28890,2157
2246,2246,2251,1644056,1644055,183963,28890,2157
2247,2247,56688,1963271,1644055,183963,28890,2157
2248,2248,56688,1963271,1644055,183963,28890,2157
2250,2250,2249,1963270,2235,183963,28890,2157
2252,2252,2251,1644056,1644055,183963,28890,2157
2253,2253,2251,1644056,1644055,183963,28890,2157
2254,2254,2251,1644056,1644055,183963,28890,2157
2257,2257,63743,1963268,2235,183963,28890,2157
2261,2261,2260,2259,2258,183968,28890,2157
2262,2262,2260,2259,2258,183968,28890,2157
2264,2264,2263,2259,2258,183968,28890,2157
2265,2265,2263,2259,2258,183968,28890,2157
2269,2269,2268,114378,2266,183924,28889,2157
2271,2271,2270,2267,2266,183924,28889,2157
2275,2275,2273,2272,114380,183924,28889,2157
2277,2277,2276,2267,2266,183924,28889,2157
2278,2278,2276,2267,2266,183924,28889,2157
2280,2280,2279,2272,114380,183924,28889,2157
2283,2283,12914,118883,2281,183924,28889,2157
2285,2285,2284,118883,2281,183924,28889,2157
2286,2286,2100760,118883,2281,183924,28889,2157
2287,2287,2100760,118883,2281,183924,28889,2157
2288,2288,2284,118883,2281,183924,28889,2157
2290,2290,2289,213119,213118,28221,1224,2
2291,2291,2289,213119,213118,28221,1224,2
2292,2292,2289,213119,213118,28221,1224,2
2293,2293,2289,213119,213118,28221,1224,2
2294,2294,2289,213119,213118,28221,1224,2
2296,2296,2295,213119,213118,28221,1224,2
2297,2297,2295,213119,213118,28221,1224,2
2298,2298,2295,213119,213118,28221,1224,2
2300,2300,2299,213119,213118,28221,1224,2
2303,2303,2302,46659,2301,183967,28890,2157
2309,2309,2308,2307,114380,183924,28889,2157
2312,2312,2192,88404,2191,224756,28890,2157
2315,2315,2314,2194,2191,224756,28890,2157
2317,2317,2316,2159,2158,183925,28890,2157
2320,2320,2319,183713,68985,183988,28890,2157
2322,2322,2321,2206,94695,224756,28890,2157
2325,2325,1754,186814,68295,186801,1239,2
2327,17,16,32011,32003,28216,1224,2
2331,2331,2330,972,53433,186801,1239,2
2333,2333,2332,203492,203491,203490,32066,2
2334,2334,1386,186817,1385,91061,1239,2
2336,2336,2335,188709,2419,188708,200918,2
2337,2337,2335,188709,2419,188708,200918,2
2342,1486991,84565,1903410,91347,1236,1224,2
2345,2345,2344,31993,356,28211,1224,2
2350,2350,2349,1937961,1936988,1937959,976,2
2352,2352,2351,191394,191393,68337,200930,2
2354,2354,2353,72293,213849,29547,1224,2
2358,2358,2357,213468,213462,28221,1224,2
2369,2369,2368,72276,135613,1236,1224,2
2371,2371,2370,32033,135614,1236,1224,2
2374,2374,2373,1843490,909929,909932,1239,2
2376,2376,2375,1843490,909929,909932,1239,2
2377,2377,2375,1843490,909929,909932,1239,2
2378,2378,2375,1843490,909929,909932,1239,2
2382,2382,31980,186803,186802,186801,1239,2
2421,2421,2420,1643950,2419,188708,200918,2
2423,2423,2422,1643950,2419,188708,200918,2
2424,2424,2422,1643950,2419,188708,200918,2
2426,2426,2425,1706371,1706369,1236,1224,2
2434,2434,2433,31989,204455,28211,1224,2
2698,2698,2697,31984,186802,186801,1239,2
2699,2699,2697,31984,186802,186801,1239,2
2702,2702,2701,31953,85004,1760,201174,2
2704,2704,1754,186814,68295,186801,1239,2
2714,2714,2713,64898,32069,187857,200783,2
2718,2718,2717,868,135615,1236,1224,2
2724,2724,2723,69657,204455,28211,1224,2
2728,2728,445,444,118969,1236,1224,2
2734,2734,2733,543349,186802,186801,1239,2
2736,2736,2735,203557,48461,203494,74201,2
2738,2738,2737,81852,186826,91061,1239,2
2739,2739,2737,81852,186826,91061,1239,2
2741,2741,2740,186807,186802,186801,1239,2
2743,2743,2742,72275,135622,1236,1224,2
2746,2746,2745,28256,135619,1236,1224,2
2748,2748,2747,186828,186826,91061,1239,2
2749,2749,2747,186828,186826,91061,1239,2
2750,2750,2747,186828,186826,91061,1239,2
2751,2751,2747,186828,186826,91061,1239,2
2752,2752,2747,186828,186826,91061,1239,2
2754,2754,2753,649777,649776,649775,508458,2
2756,2756,2755,186820,1385,91061,1239,2
2757,2757,2755,186820,1385,91061,1239,2
2765,2765,2764,31377,2802,2806,2763,2759
2767,2767,2766,31377,2802,2806,2763,2759
2769,2769,2768,29217,28017,2806,2763,2759
2771,2771,2770,265316,265318,2797,2763,2759
2773,2773,2772,31497,29247,2806,2763,2759
2777,2777,2774,31469,31468,2806,2763,2759
2779,2779,2774,31469,31468,2806,2763,2759
2782,2782,2781,31469,31468,2806,2763,2759
2783,2783,2781,31469,31468,2806,2763,2759
2785,2785,1094566,31345,29216,2797,2763,2759
2786,2786,2784,31345,29216,2797,2763,2759
2787,2787,2784,31345,29216,2797,2763,2759
2788,2788,1094566,31345,29216,2797,2763,2759
2790,2790,2784,31345,29216,2797,2763,2759
2792,2792,2791,2799,2798,2797,2763,2759
2801,2801,2800,661029,661028,661027,2763,2759
2805,2805,2804,2803,2802,2806,2763,2759
2810,2810,2809,31371,31370,2806,2763,2759
2812,2812,2811,2808,31399,2806,2763,2759
2816,2816,31454,31453,50289,2806,2763,2759
2822,2822,2821,2820,2819,2806,2763,2759
2824,2824,2823,2814,28017,2806,2763,2759
2843,2843,2842,33848,33847,33836,2836,2759
2850,2850,2849,38749,38748,33849,2836,2759
2853,2853,2852,33852,33851,33849,2836,2759
2854,2854,2852,33852,33851,33849,2836,2759
2855,2854,2852,33852,33851,33849,2836,2759
2856,2856,2852,33852,33851,33849,2836,2759
2858,2858,2857,33852,33851,33849,2836,2759
3003,3003,3002,33852,33851,33849,2836,2759
3005,3005,3004,33845,33844,33836,2836,2759
3046,3046,3044,3043,3042,3166,3041,2759
3047,3047,3044,3043,3042,3166,3041,2759
3048,3048,3044,3043,3042,3166,3041,2759
3050,3050,3049,3051,3042,3166,3041,2759
3054,3054,3052,3051,3042,3166,3041,2759
3055,3055,3052,3051,3042,3166,3041,2759
3056,3056,3052,3051,3042,3166,3041,2759
3057,3057,3052,3051,3042,3166,3041,2759
3059,3059,3052,3051,3042,3166,3041,2759
3061,3061,3052,3051,3042,3166,3041,2759
3064,3064,3063,3062,3042,3166,3041,2759
3067,3067,3066,3065,3042,3166,3041,2759
3068,3067,3066,3065,3042,3166,3041,2759
3072,3072,63681,35461,35460,75966,3041,2759
3073,3073,3087,3086,35491,3166,3041,2759
3075,3075,191392,35461,35460,75966,3041,2759
3076,3076,3071,35461,35460,75966,3041,2759
3077,3077,3071,35461,35460,75966,3041,2759
3078,3078,191392,35461,35460,75966,3041,2759
3079,3079,3071,35461,35460,75966,3041,2759
3080,3080,390786,35461,35460,75966,3041,2759
3081,3081,113523,3086,35491,3166,3041,2759
3083,3083,1940604,135266,135250,75966,3041,2759
3088,3088,91192,3086,35491,3166,3041,2759
3089,3089,3087,3086,35491,3166,3041,2759
3092,3092,192076,132191,35491,3166,3041,2759
3093,3093,3091,3090,3042,3166,3041,2759
3094,3094,3091,3090,3042,3166,3041,2759
3099,3099,3098,132191,35491,3166,3041,2759
3100,3100,3098,132191,35491,3166,3041,2759
3105,3105,3104,3103,35491,3166,3041,2759
3107,3107,3106,3103,35491,3166,3041,2759
3109,3109,3108,35466,35491,3166,3041,2759
3111,3111,3110,35461,35460,75966,3041,2759
3112,3112,3110,35461,35460,75966,3041,2759
3116,3116,3118,3114,3113,33103,3041,2759
3117,3117,3118,3114,3113,33103,3041,2759
3119,3119,3118,3114,3113,33103,3041,2759
3120,3120,3118,3114,3113,33103,3041,2759
3124,3124,3123,3122,204510,304573,35493,2759
3125,3125,3123,3122,204510,304573,35493,2759
3129,3129,3128,3127,33104,33103,3041,2759
3130,3130,3128,3127,33104,33103,3041,2759
3133,3133,3132,3131,33104,33103,3041,2759
3140,3140,3139,3135,3134,33103,3041,2759
3144,3144,3143,3142,131214,131213,35493,2759
3149,3149,3148,3146,204509,304574,35493,2759
3150,3150,3148,3146,204509,304574,35493,2759
3151,3151,3148,3146,204509,304574,35493,2759
3156,3156,3155,47771,3042,3166,3041,2759
3159,3159,3158,35424,35423,35422,3041,2759
3161,3161,3164,35429,35426,1524962,3041,2759
3163,3163,3162,35429,35426,1524962,3041,2759
3165,3165,3164,35429,35426,1524962,3041,2759
3171,3171,114064,2507902,2507901,75966,3041,2759
3175,3175,3174,3173,3172,131220,35493,2759
3180,3180,3179,3178,3176,131209,35493,2759
3181,3181,3179,3178,3176,131209,35493,2759
3182,3182,3179,3178,3176,131209,35493,2759
3186,3186,3185,35436,3183,33103,3041,2759
3190,3190,3189,35429,35426,1524962,3041,2759
3197,3197,3196,29585,28908,186770,35493,2759
3207,3207,3206,984509,3199,186771,35493,2759
3213,3213,3212,3211,3210,113509,35493,2759
3218,3218,3217,3216,3215,3214,35493,2759
3222,3222,3221,3220,3219,3214,35493,2759
3225,3225,3224,3223,1929018,3214,35493,2759
3229,3229,3228,3227,3226,3214,35493,2759
3231,3231,3230,3227,3226,3214,35493,2759
3234,3234,3233,13811,13810,402688,35493,2759
3240,3240,3239,3238,3237,241806,35493,2759
3247,3247,3246,3245,3244,1521260,35493,2759
3252,3252,3251,3250,3249,1521260,35493,2759
3258,3258,3257,3256,3255,241806,35493,2759
3259,3259,3257,3256,3255,241806,35493,2759
3260,3260,3257,3256,3255,241806,35493,2759
3261,3261,3257,3256,3255,241806,35493,2759
3262,3262,3257,3256,3255,241806,35493,2759
3267,3267,3266,3265,3264,241806,35493,2759
3271,3271,3270,3269,693763,241806,35493,2759
3274,3274,3273,3272,693761,241806,35493,2759
3277,3277,3276,693794,3268,241806,35493,2759
3279,3279,3278,29607,3268,241806,35493,2759
3281,3281,3280,693794,3268,241806,35493,2759
3284,3284,465509,3282,693749,241806,35493,2759
3285,3285,3283,3282,693749,241806,35493,2759
3288,3288,3287,29607,3268,241806,35493,2759
3289,3289,3287,29607,3268,241806,35493,2759
3478,3478,379,82115,356,28211,1224,2
3722,3722,72178,72179,27925,6042,6040,2759
4451,4451,4450,4449,16360,4447,35493,2759
4452,4452,4450,4449,16360,4447,35493,2759
4456,4456,4455,4454,16360,4447,35493,2759
4458,4458,4457,4454,16360,4447,35493,2759
4460,4460,4459,4454,16360,4447,35493,2759
4463,4463,4462,4454,16360,4447,35493,2759
4465,4465,4464,42228,91812,4447,35493,2759
4467,4467,4466,4454,16360,4447,35493,2759
4470,4470,4469,4454,16360,4447,35493,2759
4472,4472,4469,4454,16360,4447,35493,2759
4477,4477,4476,4454,16360,4447,35493,2759
4481,4481,4480,4479,38820,4447,35493,2759
4483,4483,4480,4479,38820,4447,35493,2759
4485,4485,4480,4479,38820,4447,35493,2759
4486,4486,4480,4479,38820,4447,35493,2759
4487,4487,4480,4479,38820,4447,35493,2759
4491,4491,4480,4479,38820,4447,35493,2759
4492,4492,4480,4479,38820,4447,35493,2759
4493,4493,4480,4479,38820,4447,35493,2759
4494,4494,4480,4479,38820,4447,35493,2759
4497,4497,4496,4479,38820,4447,35493,2759
4498,4498,4496,4479,38820,4447,35493,2759
4499,4499,4496,4479,38820,4447,35493,2759
4500,4500,4496,4479,38820,4447,35493,2759
4502,4502,4501,4479,38820,4447,35493,2759
4505,4505,4504,4479,38820,4447,35493,2759
4509,4509,4508,4479,38820,4447,35493,2759
4511,4511,4510,4479,38820,4447,35493,2759
4513,4513,4512,4479,38820,4447,35493,2759
4515,4515,4512,4479,38820,4447,35493,2759
4516,4516,4512,4479,38820,4447,35493,2759
4517,4517,4512,4479,38820,4447,35493,2759
4519,4519,4512,4479,38820,4447,35493,2759
4521,4521,4520,4479,38820,4447,35493,2759
4522,4522,4520,4479,38820,4447,35493,2759
4524,4524,4523,4479,38820,4447,35493,2759
4525,4525,4523,4479,38820,4447,35493,2759
4528,4528,4527,4479,38820,4447,35493,2759
4529,4529,4527,4479,38820,4447,35493,2759
4530,4530,4527,4479,38820,4447,35493,2759
4532,4532,4527,4479,38820,4447,35493,2759
4533,4533,4527,4479,38820,4447,35493,2759
4534,4534,4527,4479,38820,4447,35493,2759
4535,4535,4527,4479,38820,4447,35493,2759
4536,4530,4527,4479,38820,4447,35493,2759
4537,4537,4527,4479,38820,4447,35493,2759
4538,4538,4527,4479,38820,4447,35493,2759
4540,4540,4539,4479,38820,4447,35493,2759
4543,4543,4583,4479,38820,4447,35493,2759
4545,4545,4544,4479,38820,4447,35493,2759
4547,4547,4546,4479,38820,4447,35493,2759
4550,4550,4549,4479,38820,4447,35493,2759
4551,4551,4549,4479,38820,4447,35493,2759
4552,4552,4549,4479,38820,4447,35493,2759
4553,4550,4549,4479,38820,4447,35493,2759
4555,4555,4554,4479,38820,4447,35493,2759
4556,4556,4554,4479,38820,4447,35493,2759
4558,4558,4557,4479,38820,4447,35493,2759
4560,4560,4557,4479,38820,4447,35493,2759
4563,4563,4562,4479,38820,4447,35493,2759
4565,4565,4564,4479,38820,4447,35493,2759
4566,4566,4564,4479,38820,4447,35493,2759
4567,4571,4564,4479,38820,4447,35493,2759
4568,4568,4564,4479,38820,4447,35493,2759
4569,4569,4564,4479,38820,4447,35493,2759
4570,4570,4564,4479,38820,4447,35493,2759
4571,4571,4564,4479,38820,4447,35493,2759
4572,4572,4564,4479,38820,4447,35493,2759
4573,4573,4480,4479,38820,4447,35493,2759
4576,4576,4575,4479,38820,4447,35493,2759
4577,4577,4575,4479,38820,4447,35493,2759
4579,4577,4575,4479,38820,4447,35493,2759
4580,4580,4575,4479,38820,4447,35493,2759
4582,4582,4581,4479,38820,4447,35493,2759
4584,4584,4583,4479,38820,4447,35493,2759
4586,4586,4585,4479,38820,4447,35493,2759
4588,4588,4587,4479,38820,4447,35493,2759
4589,4589,4587,4479,38820,4447,35493,2759
4591,4591,4590,4479,38820,4447,35493,2759
4593,4593,4592,4479,38820,4447,35493,2759
4595,4595,4594,4479,38820,4447,35493,2759
4597,4597,4596,4479,38820,4447,35493,2759
4601,4601,4587,4479,38820,4447,35493,2759
4603,4603,4587,4479,38820,4447,35493,2759
4604,4604,37878,4479,38820,4447,35493,2759
4606,4606,4605,4479,38820,4447,35493,2759
4607,4607,4605,4479,38820,4447,35493,2759
4608,4608,4605,4479,38820,4447,35493,2759
4611,4611,4610,4609,38820,4447,35493,2759
4615,4615,4614,4613,38820,4447,35493,2759
4617,4617,4616,4613,38820,4447,35493,2759
4621,4621,4620,4619,4618,4447,35493,2759
4623,4623,1756151,4619,4618,4447,35493,2759
4625,4625,4624,4619,4618,4447,35493,2759
4628,4628,4627,4626,4618,4447,35493,2759
4629,4629,4627,4626,4618,4447,35493,2759
4632,4632,4631,4630,4618,4447,35493,2759
4634,4634,4633,4630,4618,4447,35493,2759
4636,4636,4635,4630,4618,4447,35493,2759
4639,4639,4638,4637,4618,4447,35493,2759
4641,4641,4640,4637,4618,4447,35493,2759
4644,4644,4643,4642,4618,4447,35493,2759
4646,4646,4645,4642,4618,4447,35493,2759
4647,4647,4645,4642,4618,4447,35493,2759
4649,4649,4648,4642,4618,4447,35493,2759
4651,4651,4650,4642,4618,4447,35493,2759
4654,4654,4653,4652,4618,4447,35493,2759
4655,4655,4653,4652,4618,4447,35493,2759
4658,4658,4657,4656,4618,4447,35493,2759
4662,4662,4661,4660,4618,4447,35493,2759
4664,4664,4663,4660,4618,4447,35493,2759
4666,4666,4665,4660,4618,4447,35493,2759
4670,4670,4669,4668,73496,4447,35493,2759
4673,4673,4672,4671,40548,4447,35493,2759
4676,4676,49503,4674,73496,4447,35493,2759
4679,4679,4678,4668,73496,4447,35493,2759
4681,4681,4678,4668,73496,4447,35493,2759
4682,4682,4678,4668,73496,4447,35493,2759
4683,4683,4678,4668,73496,4447,35493,2759
4684,4684,4678,4668,73496,4447,35493,2759
4686,4686,4685,40552,73496,4447,35493,2759
4689,4689,4688,4677,4667,4447,35493,2759
4690,4690,4688,4677,4667,4447,35493,2759
4691,4691,4688,4677,4667,4447,35493,2759
4692,4692,4688,4677,4667,4447,35493,2759
4694,4694,4693,4677,4667,4447,35493,2759
4696,4696,4695,4668,73496,4447,35493,2759
4698,4698,4697,4668,73496,4447,35493,2759
4700,4700,4699,41218,4667,4447,35493,2759
4702,4702,4701,44985,73496,4447,35493,2759
4705,4705,4704,51383,73496,4447,35493,2759
4707,4707,4706,4703,4667,4447,35493,2759
4712,4712,4711,4710,40551,4447,35493,2759
4714,4714,4713,4710,40551,4447,35493,2759
4716,4716,4715,4710,40551,4447,35493,2759
4718,4718,4717,4710,40551,4447,35493,2759
4720,4720,4719,4710,40551,4447,35493,2759
4722,4722,4721,4710,40551,4447,35493,2759
4726,4726,4725,4724,40550,4447,35493,2759
4733,4733,4732,4731,38820,4447,35493,2759
4738,4738,4737,4736,38820,4447,35493,2759
4742,4742,4741,4740,4739,4447,35493,2759
4744,4744,4743,4740,4739,4447,35493,2759
4749,4749,4748,4747,73496,4447,35493,2759
4754,4754,4753,44281,37987,147553,4890,2759
4757,4757,4756,29007,29006,451455,4761,2759
4758,4758,4756,29007,29006,451455,4761,2759
4760,4760,4756,29007,29006,451455,4761,2759
4808,4808,4807,4806,4805,451460,451459,2759
4809,4809,4807,4806,4805,451460,451459,2759
4814,4814,109882,1352827,4810,451435,4761,2759
4816,4816,4815,34479,34478,451435,4761,2759
4820,4820,4819,4812,4810,451435,4761,2759
4822,4822,4821,29007,29006,451455,4761,2759
4824,4824,4823,29007,29006,451455,4761,2759
4829,4829,4828,4851,4827,2212703,1913637,2759
4837,4837,4836,1344966,4827,2212703,1913637,2759
4839,4839,4838,499202,4827,2212703,1913637,2759
4840,4840,4838,499202,4827,2212703,1913637,2759
4841,4841,4830,34489,4827,2212703,1913637,2759
4843,58291,4842,1344955,4827,2212703,1913637,2759
4844,4844,4842,1344955,4827,2212703,1913637,2759
4846,4846,4842,1344955,4827,2212703,1913637,2759
4847,58291,4842,1344955,4827,2212703,1913637,2759
4850,4850,4849,101094,4827,2212703,1913637,2759
4853,4853,4852,4851,4827,2212703,1913637,2759
4856,4856,4855,4854,214503,2212732,1913637,2759
4860,4860,4859,4858,1264872,1399768,1913638,2759
4864,4864,4863,4862,4861,2219690,1913638,2759
4866,4866,4865,4862,4861,2219690,1913638,2759
4868,4868,4867,4862,4861,2219690,1913638,2759
4872,4872,4871,4870,4869,2212702,1913637,2759
4874,4874,4873,36753,214509,214506,1913637,2759
4876,4876,1129544,36751,36750,214506,1913637,2759
4885,4885,4884,4883,61421,2219693,1913638,2759
4887,4887,4886,4883,61421,2219693,1913638,2759
4896,4896,4895,4894,34346,147554,4890,2759
4897,4897,4895,4894,34346,147554,4890,2759
4899,4899,4895,4894,34346,147554,4890,2759
4903,4903,604195,115784,4892,4891,4890,2759
4909,4909,4919,1156497,4892,4891,4890,2759
4911,4911,4910,4893,4892,4891,4890,2759
4914,4914,300275,4893,4892,4891,4890,2759
4918,4918,4917,4893,4892,4891,4890,2759
4920,4920,766502,766764,4892,4891,4890,2759
4921,4921,4919,1156497,4892,4891,4890,2759
4922,4922,460517,115784,4892,4891,4890,2759
4923,4923,461281,1156497,4892,4891,4890,2759
4924,4924,766733,766764,4892,4891,4890,2759
4925,4925,4919,1156497,4892,4891,4890,2759
4926,4926,4919,1156497,4892,4891,4890,2759
4927,4927,599737,115784,4892,4891,4890,2759
4929,4929,766728,766764,4892,4891,4890,2759
4931,4931,4930,4893,4892,4891,4890,2759
4932,4932,4930,4893,4892,4891,4890,2759
4934,4934,300275,4893,4892,4891,4890,2759
4935,4935,4930,4893,4892,4891,4890,2759
4944,4944,4943,34366,4892,4891,4890,2759
4947,27300,766758,766764,4892,4891,4890,2759
4950,4950,4948,4893,4892,4891,4890,2759
4952,4952,4951,34353,4892,4891,4890,2759
4954,4954,4953,4893,4892,4891,4890,2759
4955,4955,300275,4893,4892,4891,4890,2759
4956,4956,4953,4893,4892,4891,4890,2759
4957,4957,4953,4893,4892,4891,4890,2759
4959,4959,4958,766764,4892,4891,4890,2759
4968,4968,4967,34378,33183,147545,4890,2759
4972,4972,165440,1884640,5234,155616,5204,2759
4973,4973,165440,1884640,5234,155616,5204,2759
4974,4974,165440,1884640,5234,155616,5204,2759
4975,4975,490731,1884633,5234,155616,5204,2759
4976,4976,1891946,1884640,5234,155616,5204,2759
4978,4978,1905111,1890237,5234,155616,5204,2759
4979,4979,663591,1884640,5234,155616,5204,2759
4981,4981,189450,1581159,5234,155616,5204,2759
4983,4983,663591,1884640,5234,155616,5204,2759
4986,4986,1798879,1798878,48846,162480,5204,2759
4987,4987,1798858,54740,48846,162480,5204,2759
4989,4989,4988,1798865,48846,162480,5204,2759
4990,4990,1798857,48847,48846,162480,5204,2759
4992,4992,36054,1798865,48846,162480,5204,2759
4993,4993,4988,1798865,48846,162480,5204,2759
4995,4995,36054,1798865,48846,162480,5204,2759
4997,4997,36054,1798865,48846,162480,5204,2759
4999,4999,4998,1910893,5234,155616,5204,2759
5000,5000,4998,1910893,5234,155616,5204,2759
5002,5002,5429,1799696,231213,162481,5204,2759
5003,5003,5001,1799696,231213,162481,5204,2759
5004,5004,1799703,1799696,231213,162481,5204,2759
5005,5005,5001,1799696,231213,162481,5204,2759
5007,5007,13366,1156497,4892,4891,4890,2759
5011,5011,5010,5009,5008,147555,4890,2759
5012,5012,5010,5009,5008,147555,4890,2759
5016,5016,33194,28556,92860,147541,4890,2759
5017,5017,33194,28556,92860,147541,4890,2759
5022,5022,5021,34374,92860,147541,4890,2759
5025,5025,5024,5023,1111111,147541,4890,2759
5028,5028,5027,28556,92860,147541,4890,2759
5037,5037,5036,299071,33183,147545,4890,2759
5039,5039,229219,299071,33183,147545,4890,2759
5046,5046,284134,2502719,5125,147550,4890,2759
5047,5047,5112,34397,5125,147550,4890,2759
5050,5050,5112,34397,5125,147550,4890,2759
5053,5053,5052,1131492,5042,147545,4890,2759
5054,5054,5052,1131492,5042,147545,4890,2759
5057,5057,5052,1131492,5042,147545,4890,2759
5058,5058,5052,1131492,5042,147545,4890,2759
5059,5059,5052,1131492,5042,147545,4890,2759
5060,5060,5052,1131492,5042,147545,4890,2759
5061,5061,5052,1131492,5042,147545,4890,2759
5062,5062,5052,1131492,5042,147545,4890,2759
5063,5063,5052,1131492,5042,147545,4890,2759
5064,5064,5052,1131492,5042,147545,4890,2759
5065,5065,5052,1131492,5042,147545,4890,2759
5066,5066,5052,1131492,5042,147545,4890,2759
5067,5067,5052,1131492,5042,147545,4890,2759
5068,5068,5052,1131492,5042,147545,4890,2759
5070,5070,5052,1131492,5042,147545,4890,2759
5074,5074,5073,1131492,5042,147545,4890,2759
5075,5075,5073,1131492,5042,147545,4890,2759
5076,5076,5073,1131492,5042,147545,4890,2759
5077,5077,5073,1131492,5042,147545,4890,2759
5078,5078,5073,1131492,5042,147545,4890,2759
5079,5079,5073,1131492,5042,147545,4890,2759
5081,5081,5073,1131492,5042,147545,4890,2759
5082,5082,5073,1131492,5042,147545,4890,2759
5083,5083,5073,1131492,5042,147545,4890,2759
5087,5087,5086,1131624,5042,147545,4890,2759
5088,5088,5086,1131624,5042,147545,4890,2759
5093,5093,5092,1131624,5042,147545,4890,2759
5095,5095,5094,28568,5042,147545,4890,2759
5098,5098,5097,1131492,5042,147545,4890,2759
5105,5105,5104,5103,33183,147545,4890,2759
5111,5111,5110,34397,5125,147550,4890,2759
5113,5113,5112,34397,5125,147550,4890,2759
5116,5116,5115,399129,5114,147550,4890,2759
5127,5127,5506,110618,5125,147550,4890,2759
5128,5128,5506,110618,5125,147550,4890,2759
5131,5131,5130,5129,5125,147550,4890,2759
5132,5132,5130,5129,5125,147550,4890,2759
5141,5141,5140,5148,5139,147550,4890,2759
5142,5142,5140,5148,5139,147550,4890,2759
5143,5143,5140,5148,5139,147550,4890,2759
5147,5147,5146,5148,5139,147550,4890,2759
5150,5150,5149,35718,5139,147550,4890,2759
5154,5154,5153,5152,5151,147550,4890,2759
5155,5155,222542,5152,5151,147550,4890,2759
5158,5158,5157,1028423,5592,147550,4890,2759
5160,5160,5153,5152,5151,147550,4890,2759
5161,5161,360145,5152,5151,147550,4890,2759
5162,5162,5159,5152,5151,147550,4890,2759
5163,5163,5159,5152,5151,147550,4890,2759
5164,5164,5159,5152,5151,147550,4890,2759
5168,5168,5153,5152,5151,147550,4890,2759
5169,5169,5153,5152,5151,147550,4890,2759
5170,5170,5159,5152,5151,147550,4890,2759
5171,5171,5159,5152,5151,147550,4890,2759
5173,5173,29907,5152,5151,147550,4890,2759
5174,5174,5159,5152,5151,147550,4890,2759
5180,5180,5179,28983,5178,147548,4890,2759
5184,5184,5182,5181,5178,147548,4890,2759
5188,5188,5187,110846,5185,147549,4890,2759
5191,5191,5190,5189,5185,147549,4890,2759
5194,5194,5193,5192,5185,147549,4890,2759
5200,5200,5199,5198,5197,147547,4890,2759
5201,5201,5199,5198,5197,147547,4890,2759
5207,5207,5206,1884633,5234,155616,5204,2759
5208,5208,5206,1884633,5234,155616,5204,2759
5210,5210,5209,5408,90886,155616,5204,2759
5211,5211,1851566,1851565,90886,155616,5204,2759
5212,5212,5209,5408,90886,155616,5204,2759
5217,5217,105767,5215,5234,155616,5204,2759
5219,5219,5218,34426,5226,155619,5204,2759
5221,5221,5220,1890237,5234,155616,5204,2759
5224,5224,5223,5222,34420,432002,5204,2759
5229,5229,5228,34421,34420,432002,5204,2759
5236,5236,5235,160909,297313,155619,5204,2759
5241,5241,5240,5237,36064,155619,5204,2759
5247,5247,5246,5245,5244,162484,5204,2759
5252,5252,5251,5250,36064,155619,5204,2759
5256,5256,5255,5254,28997,452332,5204,2759
5261,5261,5260,5259,5258,162484,5204,2759
5264,5264,5263,5262,5258,162484,5204,2759
5266,5266,5265,5262,5258,162484,5204,2759
5270,5270,5269,5268,5267,5257,5204,2759
5271,5271,5269,5268,5267,5257,5204,2759
5272,5272,34416,55071,55070,162481,5204,2759
5276,5276,5275,5274,5404,452283,5204,2759
5278,5278,5277,1163720,231212,162481,5204,2759
5281,5281,5280,62919,62913,452283,5204,2759
5286,5286,5533,1799696,231213,162481,5204,2759
5288,5288,5533,1799696,231213,162481,5204,2759
5297,5297,5296,5262,5258,162484,5204,2759
5298,5298,5296,5262,5258,162484,5204,2759
5301,5301,5300,106328,5258,162484,5204,2759
5306,5306,5305,396331,5303,155619,5204,2759
5308,5308,5307,81064,5303,155619,5204,2759
5310,5310,5309,80628,452334,155619,5204,2759
5315,5315,5314,5317,5303,155619,5204,2759
5319,5319,5318,1931355,5303,155619,5204,2759
5321,5321,5320,104366,5338,155619,5204,2759
5322,5322,5320,104366,5338,155619,5204,2759
5323,5323,5320,104366,5338,155619,5204,2759
5325,5325,5324,5317,5303,155619,5204,2759
5327,5327,5324,5317,5303,155619,5204,2759
5331,5331,5330,396331,5303,155619,5204,2759
5334,5334,5333,5332,5338,155619,5204,2759
5335,5335,5333,5332,5338,155619,5204,2759
5337,5337,5336,5262,5258,162484,5204,2759
5341,5341,5340,5339,5338,155619,5204,2759
5342,5342,5340,5339,5338,155619,5204,2759
5343,5343,5340,5339,5338,155619,5204,2759
5346,5346,184431,184208,5338,155619,5204,2759
5347,5347,184430,184208,5338,155619,5204,2759
5350,5350,184431,184208,5338,155619,5204,2759
5353,5353,5352,72117,5338,155619,5204,2759
5355,5355,5354,40417,452342,155619,5204,2759
5356,5356,5354,40417,452342,155619,5204,2759
5358,5358,5357,5317,5303,155619,5204,2759
5360,5360,38797,452340,452339,155619,5204,2759
5362,5362,38797,452340,452339,155619,5204,2759
5363,5363,5357,5317,5303,155619,5204,2759
5365,5365,5357,5317,5303,155619,5204,2759
5367,5367,5357,5317,5303,155619,5204,2759
5370,5370,1611990,5368,68889,155619,5204,2759
5372,5372,5371,73894,68889,155619,5204,2759
5374,5374,5373,5368,68889,155619,5204,2759
5376,5376,5375,48595,68889,155619,5204,2759
5377,5377,5375,48595,68889,155619,5204,2759
5380,5380,5379,227336,68889,155619,5204,2759
5381,5381,5379,227336,68889,155619,5204,2759
5382,5382,5379,227336,68889,155619,5204,2759
5383,5383,5379,227336,68889,155619,5204,2759
5384,5384,5379,227336,68889,155619,5204,2759
5388,5388,5387,5368,68889,155619,5204,2759
5391,5391,5390,5389,68889,155619,5204,2759
5393,5393,5392,5389,68889,155619,5204,2759
5400,5400,5399,5398,5338,155619,5204,2759
5403,5403,5402,5401,452342,155619,5204,2759
5407,5407,5406,5405,5404,452283,5204,2759
5411,5411,5410,165808,90883,155616,5204,2759
5412,5412,5410,165808,90883,155616,5204,2759
5414,5414,5413,165790,432006,432005,5204,2759
5416,5416,1890244,1890237,5234,155616,5204,2759
5417,5417,1851468,1759442,1851469,155616,5204,2759
5418,5418,189450,1581159,5234,155616,5204,2759
5421,5421,1851554,1851551,90883,155616,5204,2759
5423,5423,5422,1570301,5014,147541,4890,2759
5428,5428,5427,5426,5338,155619,5204,2759
5432,5432,5413,165790,432006,432005,5204,2759
5440,5440,643909,54740,48846,162480,5204,2759
5444,5444,1798858,54740,48846,162480,5204,2759
5446,5446,1798851,452282,452281,1798830,5204,2759
5454,5454,5453,683158,92860,147541,4890,2759
5456,5456,5455,681950,1028384,147550,4890,2759
5460,5460,5455,681950,1028384,147550,4890,2759
5461,5461,5455,681950,1028384,147550,4890,2759
5462,5462,5455,681950,1028384,147550,4890,2759
5463,5463,5455,681950,1028384,147550,4890,2759
5464,5464,5455,681950,1028384,147550,4890,2759
5465,5465,5455,681950,1028384,147550,4890,2759
5466,5466,5455,681950,1028384,147550,4890,2759
5467,5467,5455,681950,1028384,147550,4890,2759
5470,5470,5468,1812776,37989,147550,4890,2759
5474,5474,5473,62133,134362,147541,4890,2759
5476,5476,1535326,766764,4892,4891,4890,2759
5477,5477,461281,1156497,4892,4891,4890,2759
5478,5478,374468,4893,4892,4891,4890,2759
5479,5479,1535326,766764,4892,4891,4890,2759
5480,5480,1535326,766764,4892,4891,4890,2759
5482,5482,1535326,766764,4892,4891,4890,2759
5483,5483,63298,5268,5267,5257,5204,2759
5486,5486,1535326,766764,4892,4891,4890,2759
5488,5488,45787,410830,4892,4891,4890,2759
5489,5489,29834,1156497,4892,4891,4890,2759
5492,5492,4919,1156497,4892,4891,4890,2759
5493,5493,549703,766764,4892,4891,4890,2759
5495,5495,461281,1156497,4892,4891,4890,2759
5499,5499,131316,93133,134362,147541,4890,2759
5503,5503,5502,28556,92860,147541,4890,2759
5507,5507,5506,110618,5125,147550,4890,2759
5508,5507,5506,110618,5125,147550,4890,2759
5514,5514,5506,110618,5125,147550,4890,2759
5515,5515,5506,110618,5125,147550,4890,2759
5516,5516,5506,110618,5125,147550,4890,2759
5518,5518,5506,110618,5125,147550,4890,2759
5520,5520,67608,1682405,37989,147550,4890,2759
5523,5523,5506,110618,5125,147550,4890,2759
5530,5530,5529,34397,5125,147550,4890,2759
5535,5535,5533,1799696,231213,162481,5204,2759
5537,5537,5533,1799696,231213,162481,5204,2759
5541,5541,5540,28568,5042,147545,4890,2759
5544,5544,5543,5129,5125,147550,4890,2759
5547,5547,5543,5129,5125,147550,4890,2759
5548,5548,5543,5129,5125,147550,4890,2759
5549,5549,5543,5129,5125,147550,4890,2759
5551,5551,5550,34384,33183,147545,4890,2759
5553,5553,5552,1759442,1851469,155616,5204,2759
5554,5554,1838142,1759442,1851469,155616,5204,2759
5566,5566,109384,68808,56487,155619,5204,2759
5574,5574,48120,1670439,432027,162484,5204,2759
5575,5575,43430,110846,5185,147549,4890,2759
5580,5580,5579,1570301,5014,147541,4890,2759
5584,5584,5583,43219,34395,147545,4890,2759
5588,5588,5587,43219,34395,147545,4890,2759
5595,5595,5594,5593,5592,147550,4890,2759
5597,5597,41687,5593,5592,147550,4890,2759
5599,5599,5598,28556,92860,147541,4890,2759
5601,5601,5600,43219,34395,147545,4890,2759
5609,5609,4998,1910893,5234,155616,5204,2759
5610,5610,5607,1910893,5234,155616,5204,2759
5611,5611,5607,1910893,5234,155616,5204,2759
5613,5613,5612,54740,48846,162480,5204,2759
5616,5616,5615,48847,48846,162480,5204,2759
5617,5617,5615,48847,48846,162480,5204,2759
5619,5619,5206,1884633,5234,155616,5204,2759
5621,5621,5620,410830,4892,4891,4890,2759
5625,5625,5624,5351,5338,155619,5204,2759
5627,5627,5626,2028216,5303,155619,5204,2759
5630,5630,5629,2028212,5303,155619,5204,2759
5632,5632,5631,5317,5303,155619,5204,2759
5634,5634,5633,930979,5338,155619,5204,2759
5636,5636,5635,2024004,5338,155619,5204,2759
5639,5639,5637,5317,5303,155619,5204,2759
5640,5640,5637,5317,5303,155619,5204,2759
5641,5641,5637,5317,5303,155619,5204,2759
5643,5643,5324,5317,5303,155619,5204,2759
5645,5645,5644,103376,452342,155619,5204,2759
5647,5647,157883,1910893,5234,155616,5204,2759
5801,5801,5800,5799,75739,1280412,5794,2759
5802,5802,5800,5799,75739,1280412,5794,2759
5803,5803,5800,5799,75739,1280412,5794,2759
5804,5804,5800,5799,75739,1280412,5794,2759
5807,5807,5806,35082,75739,1280412,5794,2759
5808,5808,5806,35082,75739,1280412,5794,2759
5811,5811,5810,5809,75739,1280412,5794,2759
5813,5813,5812,5809,75739,1280412,5794,2759
5814,5814,5812,5809,75739,1280412,5794,2759
5815,5815,5812,5809,75739,1280412,5794,2759
[truncated: 998,000+ more rows]
